# Supplementary material for: Structural basis of R-loop recognition by the S9.6 monoclonal antibody
Source: Nat Commun. 2022 Mar 28;13:1641. doi: 10.1038/s41467-022-29187-7 (PMC8960830; doi:10.1038/s41467-022-29187-7)
Supplement: Supplementary file 4 — Supplementary Data 1 [file 41467_2022_29187_MOESM4_ESM.xlsx]

## Sheet: Sheet1
Supplemental Table: Additional oligonucleotides used in this paper
Oligonucleotides	SOURCE	IDENTIFIER
DNA strand for 13-bp DNA-RNA hybrid & dsDNA	Integrated DNA Technologies	N/A
5´-CGTGTCAGACAAG-3´
RNA strand for 13-bp DNA-RNA hybrid & dsRNA	Integrated DNA Technologies	N/A
5´-rCrUrUrGrUrCrUrGrArCrArCrG-3´
DNA strand for 13-bp dsDNA	Integrated DNA Technologies	N/A
5´-CTTGTCTGACACG-3´
RNA strand for 13-bp dsRNA	Integrated DNA Technologies	N/A
5´-rCrGrUrGrUrCrArGrArCrArArG-3´
DNA strand for 13-bp DNA-RNA hybrid & dsDNA from the human FUS locus	Integrated DNA Technologies	N/A
5´-GCAGAGGAGGCTA-3´
RNA strand for 13-bp DNA-RNA hybrid & dsRNA from the human FUS locus	Integrated DNA Technologies	N/A
5´-rUrArGrCrCrUrCrCrUrCrUrGrC-3´
DNA strand for 13-bp dsDNA from the human FUS locus	Integrated DNA Technologies	N/A
5´-TAGCCTCCTCTGC-3´
RNA strand for 13-bp dsRNA from the human FUS locus	Integrated DNA Technologies	N/A
5´-rGrCrArGrArGrGrArGrGrCrUrA-3´
DNA strand for 13-bp DNA-RNA hybrid & dsDNA from the B-actin terminator region	Integrated DNA Technologies	N/A
5´-GGCACCTGCATTT-3´
RNA strand for 13-bp DNA-RNA hybrid & dsRNA from the B-actin terminator region	Integrated DNA Technologies	N/A
5´-rArArArUrGrCrArGrGrUrGrCrC-3´
DNA strand for 13-bp dsDNA from the B-actin terminator region	Integrated DNA Technologies	N/A
5´-AAATGCAGGTGCC-3´
RNA strand for 13-bp dsRNA from the B-actin terminator region	Integrated DNA Technologies	N/A
5´-rGrGrCrArCrCrUrGrCrArUrUrU-3´
DNA strand for 13-bp DNA-RNA hybrid with 2'-OH at position 5	Integrated DNA Technologies	N/A
5´-CGTGrUCAGACAAGC-3´
DNA strand for 13-bp DNA-RNA hybrid with 2'-OH at position 3 to 7	Integrated DNA Technologies	N/A
5´-CGrUrGrUrCrAGACAAG-3´
DNA strand for 13-bp DNA-RNA hybrid with a single 3 consecutive 2'-OH	Integrated DNA Technologies	N/A
5´-CTTGTCrUrGrACACG-3´
RNA strand for 13-bp DNA-RNA hybrid with only tandem 2'-OHs	Integrated DNA Technologies	N/A
5´-rCrUTrGrUCrUrGArCrACrG-3´
RNA strand for 13-bp DNA-RNA hybrid with alternating riboses and deoxyriboses	Integrated DNA Technologies	N/A
5´-rCTrUGrUCrUGrACrACrG-3´
DNA strand for 13-bp DNA-RNA hybrid dG4C:rC10G	Integrated DNA Technologies	N/A
5´-CGTCTCAGACAAG-3´
RNA strand for 13-bp DNA-RNA hybrid dG4C:rC10G	Integrated DNA Technologies	N/A
5´-rCrUrUrGrUrCrUrGrArGrArCrG-3´
DNA strand for 13-bp DNA-RNA hybrid rU7A:dA7T	Integrated DNA Technologies	N/A
5´-CGTGTCTGACAAG-3´
RNA strand for 13-bp DNA-RNA hybrid rU7A:dA7T	Integrated DNA Technologies	N/A
5´-rCrUrUrGrUrCrArGrArCrArCrG-3´
DNA strand for 10-bp DNA-RNA hybrid with 0% GC content	Integrated DNA Technologies	N/A
5´-TATATATATA-3´
DNA strand for 10-bp DNA-RNA hybrid with 10% GC content	Integrated DNA Technologies	N/A
5´-TATACATATA-3´
DNA strand for 10-bp DNA-RNA hybrid with 20% GC content	Integrated DNA Technologies	N/A
5´-TATACAGATA-3´
DNA strand for 10-bp DNA-RNA hybrid with 30% GC content	Integrated DNA Technologies	N/A
5´-TAGACAGATA-3´
DNA strand for 10-bp DNA-RNA hybrid with 40% GC content	Integrated DNA Technologies	N/A
5´-TAGACAGACA-3´
DNA strand for 10-bp DNA-RNA hybrid with 50% GC content	Integrated DNA Technologies	N/A
5´-CAGACAGACA-3´
DNA strand for 10-bp DNA-RNA hybrid with 60% GC content	Integrated DNA Technologies	N/A
5´-CAGACGGACA-3´
DNA strand for 10-bp DNA-RNA hybrid with 70% GC content	Integrated DNA Technologies	N/A
5´-CGGACGGACA-3´
DNA strand for 10-bp DNA-RNA hybrid with 80% GC content	Integrated DNA Technologies	N/A
5´-CGGACGGACG-3´
DNA strand for 10-bp DNA-RNA hybrid with 90% GC content	Integrated DNA Technologies	N/A
5´-CGGCCGGACG-3´
DNA strand for 10-bp DNA-RNA hybrid with 100% GC content	Integrated DNA Technologies	N/A
5´-CGGCCGGGCG-3´
DNA strand for 15-bp DNA-RNA hybrid with 0% GC content	Integrated DNA Technologies	N/A
5´-TATATATATATATAT-3´
RNA strand for 10-bp DNA-RNA hybrid with 0% GC content	Integrated DNA Technologies	N/A
5´-rUrArUrArUrArUrArUrA-3´
RNA strand for 10-bp DNA-RNA hybrid with 10% GC content	Integrated DNA Technologies	N/A
5´-rUrArUrArUrGrUrArUrA-3´
RNA strand for 10-bp DNA-RNA hybrid with 20% GC content	Integrated DNA Technologies	N/A
5´-rUrArUrCrUrGrUrArUrA-3´
RNA strand for 10-bp DNA-RNA hybrid with 30% GC content	Integrated DNA Technologies	N/A
5´-rUrArUrCrUrGrUrCrUrA-3´
RNA strand for 10-bp DNA-RNA hybrid with 40% GC content	Integrated DNA Technologies	N/A
5´-rUrGrUrCrUrGrUrCrUrA-3´
RNA strand for 10-bp DNA-RNA hybrid with 50% GC content	Integrated DNA Technologies	N/A
5´-rUrGrUrCrUrGrUrCrUrG-3´
RNA strand for 10-bp DNA-RNA hybrid with 60% GC content	Integrated DNA Technologies	N/A
5´-rUrGrUrCrCrGrUrCrUrG-3´
RNA strand for 10-bp DNA-RNA hybrid with 70% GC content	Integrated DNA Technologies	N/A
5´-rUrGrUrCrCrGrUrCrCrG-3´
RNA strand for 10-bp DNA-RNA hybrid with 80% GC content	Integrated DNA Technologies	N/A
5´-rCrGrUrCrCrGrUrCrCrG-3´
RNA strand for 10-bp DNA-RNA hybrid with 90% GC content	Integrated DNA Technologies	N/A
5´-rCrGrUrCrCrGrGrCrCrG-3´
RNA strand for 10-bp DNA-RNA hybrid with 100% GC content	Integrated DNA Technologies	N/A
5´-rCrGrCrCrCrGrGrCrCrG-3´
RNA strand for 15-bp DNA-RNA hybrid with 0% GC content	Integrated DNA Technologies	N/A
5´-rArUrArUrArUrArUrArUrArUrArUrA-3´
