# Supplementary material for: Structural basis of R-loop recognition by the S9.6 monoclonal antibody
Source: Nat Commun. 2022 Mar 28;13:1641. doi: 10.1038/s41467-022-29187-7 (PMC8960830; doi:10.1038/s41467-022-29187-7)
Supplement: Supplementary file 6 — Source Data [file 41467_2022_29187_MOESM6_ESM.xlsx]

## Sheet: Figure 1c
SEC-MALS S9.6 Fab				SEC-MALS dsDNA				SEC-MALS dsDNA + S9.6 Fab				SEC-MALS dsRNA				SEC-MALS dsRNA + S9.6 Fab				SEC-MALS DNA-RNA hybrid				SEC-MALS DNA-RNA hybrid + S9.6 Fab
Elution time (min)	Normalized Light Scattering (a.u.)	Elution time (min)	Molecular Weight (Da)	Elution time (min)	Normalized Light Scattering (a.u.)	Elution time (min)	Molecular Weight (Da)	Elution time (min)	Normalized Light Scattering (a.u.)	Elution time (min)	Molecular Weight (Da)	Elution time (min)	Normalized Light Scattering (a.u.)	Elution time (min)	Molecular Weight (Da)	Elution time (min)	Normalized Light Scattering (a.u.)	Elution time (min)	Molecular Weight (Da)	Elution time (min)	Normalized Light Scattering (a.u.)	Elution time (min)	Molecular Weight (Da)	Elution time (min)	Normalized Light Scattering (a.u.)	Elution time (min)	Molecular Weight (Da)
-0.14104	0.00121	--	--	-0.40059	0.05202	--	--	-0.40564	-0.03373	--	--	-0.14104	0.00333	--	--	-0.40169	-0.00347	--	--	-0.14104	0.02418	--	--	-0.14104	0.00122	--	--
-0.13285	0.00097945	--	--	-0.39182	0.03467	--	--	-0.39687	-0.01435	--	--	-0.13285	0.00148	--	--	-0.39292	0.000433	--	--	-0.13285	0.02767	--	--	-0.13285	0.00172	--	--
-0.12466	0.000741715	--	--	-0.38305	0.03122	--	--	-0.3881	0.00153	--	--	-0.12466	0.000350052	--	--	-0.38415	0.00149	--	--	-0.12466	0.03171	--	--	-0.12466	0.00222	--	--
-0.11647	0.000452954	--	--	-0.37428	0.03114	--	--	-0.37933	0.00218	--	--	-0.11647	-0.000405665	--	--	-0.37538	0.00183	--	--	-0.11647	0.03519	--	--	-0.11647	0.00255	--	--
-0.10828	0.000273285	--	--	-0.36551	0.03093	--	--	-0.37056	0.00256	--	--	-0.10828	-0.00114	--	--	-0.36661	0.002	--	--	-0.10828	0.03676	--	--	-0.10828	0.00267	--	--
-0.10009	0.000106413	--	--	-0.35673	0.03067	--	--	-0.36178	0.00261	--	--	-0.10009	-0.00196	--	--	-0.35783	0.00203	--	--	-0.10009	0.03787	--	--	-0.10009	0.00252	--	--
-0.0919	-0.000112575	--	--	-0.34796	0.03035	--	--	-0.35301	0.00262	--	--	-0.0919	-0.00182	--	--	-0.34906	0.00204	--	--	-0.0919	0.04066	--	--	-0.0919	0.00232	--	--
-0.08371	-0.000317125	--	--	-0.33919	0.03003	--	--	-0.34424	0.00261	--	--	-0.08371	-0.0018	--	--	-0.34029	0.00203	--	--	-0.08371	0.04442	--	--	-0.08371	0.00215	--	--
-0.07552	8.2e-05	--	--	-0.33042	0.0297	--	--	-0.33547	0.00259	--	--	-0.07552	-0.00247	--	--	-0.33152	0.00202	--	--	-0.07552	0.04687	--	--	-0.07552	0.00206	--	--
-0.06733	0.000613137	--	--	-0.32165	0.02937	--	--	-0.3267	0.00254	--	--	-0.06733	-0.003	--	--	-0.32275	0.002	--	--	-0.06733	0.04741	--	--	-0.06733	0.00198	--	--
-0.05914	0.001	--	--	-0.31287	0.02903	--	--	-0.31792	0.00245	--	--	-0.05914	-0.00299	--	--	-0.31397	0.00196	--	--	-0.05914	0.04596	--	--	-0.05914	0.00187	--	--
-0.05095	0.00113	--	--	-0.3041	0.02869	--	--	-0.30915	0.00233	--	--	-0.05095	-0.0023	--	--	-0.3052	0.00193	--	--	-0.05095	0.04822	--	--	-0.05095	0.0017	--	--
-0.04276	0.0012	--	--	-0.29533	0.02837	--	--	-0.30038	0.00222	--	--	-0.04276	-0.000690481	--	--	-0.29643	0.0019	--	--	-0.04276	0.05306	--	--	-0.04276	0.00141	--	--
-0.03457	0.00147	--	--	-0.28656	0.02805	--	--	-0.29161	0.00215	--	--	-0.03457	0.000414361	--	--	-0.28766	0.00186	--	--	-0.03457	0.0578	--	--	-0.03457	0.00115	--	--
-0.02638	0.00181	--	--	-0.27779	0.02773	--	--	-0.28284	0.00208	--	--	-0.02638	0.000480745	--	--	-0.27889	0.00183	--	--	-0.02638	0.06193	--	--	-0.02638	0.00094411	--	--
-0.01819	0.00206	--	--	-0.26901	0.02742	--	--	-0.27406	0.002	--	--	-0.01819	0.000195791	--	--	-0.27011	0.00179	--	--	-0.01819	0.06489	--	--	-0.01819	0.000786122	--	--
-0.01	0.0022	--	--	-0.26024	0.02711	--	--	-0.26529	0.00194	--	--	-0.01	-0.000167961	--	--	-0.26134	0.00176	--	--	-0.01	0.06434	--	--	-0.01	0.000649592	--	--
-0.00181	0.00211	--	--	-0.25147	0.02678	--	--	-0.25652	0.00189	--	--	-0.00181	-0.000705735	--	--	-0.25257	0.00172	--	--	-0.00181	0.06187	--	--	-0.00181	0.000652434	--	--
0.00638	0.00186	--	--	-0.2427	0.02644	--	--	-0.24775	0.00183	--	--	0.00638	-0.000864492	--	--	-0.2438	0.00169	--	--	0.00638	0.05714	--	--	0.00638	0.000798867	--	--
0.01457	0.00153	--	--	-0.23393	0.02611	--	--	-0.23898	0.00174	--	--	0.01457	-0.000791469	--	--	-0.23503	0.00167	--	--	0.01457	0.05331	--	--	0.01457	0.00101	--	--
0.02276	0.00125	--	--	-0.22515	0.0258	--	--	-0.2302	0.00166	--	--	0.02276	-0.000736421	--	--	-0.22625	0.00163	--	--	0.02276	0.05096	--	--	0.02276	0.00117	--	--
0.03095	0.00107	--	--	-0.21638	0.02549	--	--	-0.22143	0.00161	--	--	0.03095	-0.000733793	--	--	-0.21748	0.0016	--	--	0.03095	0.04969	--	--	0.03095	0.00127	--	--
0.03914	0.000933127	--	--	-0.20761	0.02519	--	--	-0.21266	0.00157	--	--	0.03914	-0.000868128	--	--	-0.20871	0.00157	--	--	0.03914	0.04889	--	--	0.03914	0.00153	--	--
0.04733	0.00146	--	--	-0.19884	0.0249	--	--	-0.20389	0.00153	--	--	0.04733	-0.00188	--	--	-0.19994	0.00152	--	--	0.04733	0.04669	--	--	0.04733	0.00188	--	--
0.05552	0.00229	--	--	-0.19007	0.02459	--	--	-0.19512	0.00148	--	--	0.05552	-0.00132	--	--	-0.19117	0.00149	--	--	0.05552	0.0425	--	--	0.05552	0.00221	--	--
0.06371	0.0027	--	--	-0.18129	0.02428	--	--	-0.18634	0.00144	--	--	0.06371	0.000107666	--	--	-0.18239	0.00147	--	--	0.06371	0.03868	--	--	0.06371	0.00249	--	--
0.0719	0.00254	--	--	-0.17252	0.02399	--	--	-0.17757	0.00139	--	--	0.0719	0.0018	--	--	-0.17362	0.00145	--	--	0.0719	0.03606	--	--	0.0719	0.00271	--	--
0.08009	0.00224	--	--	-0.16375	0.02368	--	--	-0.1688	0.00131	--	--	0.08009	0.0033	--	--	-0.16485	0.00144	--	--	0.08009	0.03395	--	--	0.08009	0.00282	--	--
0.08828	0.00196	--	--	-0.15498	0.0234	--	--	-0.16003	0.00123	--	--	0.08828	0.0044	--	--	-0.15608	0.00142	--	--	0.08828	0.03466	--	--	0.08828	0.00289	--	--
0.09647	0.0017	--	--	-0.14621	0.02312	--	--	-0.15126	0.00118	--	--	0.09647	0.00342	--	--	-0.14731	0.00137	--	--	0.09647	0.03754	--	--	0.09647	0.00295	--	--
0.10466	0.00153	--	--	-0.13743	0.02284	--	--	-0.14248	0.00114	--	--	0.10466	0.00166	--	--	-0.13853	0.00134	--	--	0.10466	0.04046	--	--	0.10466	0.00275	--	--
0.11285	0.00143	--	--	-0.12866	0.02256	--	--	-0.13371	0.00111	--	--	0.11285	-3.96e-05	--	--	-0.12976	0.00133	--	--	0.11285	0.04287	--	--	0.11285	0.00241	--	--
0.12104	0.00136	--	--	-0.11989	0.02227	--	--	-0.12494	0.00109	--	--	0.12104	-0.00159	--	--	-0.12099	0.00131	--	--	0.12104	0.0439	--	--	0.12104	0.00212	--	--
0.12923	0.00117	--	--	-0.11112	0.02197	--	--	-0.11617	0.00103	--	--	0.12923	-0.00298	--	--	-0.11222	0.0013	--	--	0.12923	0.04489	--	--	0.12923	0.00193	--	--
0.13742	0.000822588	--	--	-0.10235	0.02169	--	--	-0.1074	0.000943875	--	--	0.13742	-0.00373	--	--	-0.10345	0.00129	--	--	0.13742	0.04657	--	--	0.13742	0.00187	--	--
0.14561	0.000714589	--	--	-0.09357	0.02144	--	--	-0.09862	0.000902142	--	--	0.14561	-0.00405	--	--	-0.09467	0.00127	--	--	0.14561	0.04726	--	--	0.14561	0.00185	--	--
0.1538	0.000888276	--	--	-0.0848	0.02118	--	--	-0.08985	0.0008598	--	--	0.1538	-0.00427	--	--	-0.0859	0.00125	--	--	0.1538	0.04637	--	--	0.1538	0.00181	--	--
0.16199	0.00128	--	--	-0.07603	0.0209	--	--	-0.08108	0.000835191	--	--	0.16199	-0.00448	--	--	-0.07713	0.00123	--	--	0.16199	0.0451	--	--	0.16199	0.0017	--	--
0.17018	0.00182	--	--	-0.06726	0.02063	--	--	-0.07231	0.00079357	--	--	0.17018	-0.00469	--	--	-0.06836	0.00122	--	--	0.17018	0.0451	--	--	0.17018	0.00151	--	--
0.17837	0.00257	--	--	-0.05849	0.02036	--	--	-0.06354	0.000749408	--	--	0.17837	-0.00432	--	--	-0.05959	0.00121	--	--	0.17837	0.04559	--	--	0.17837	0.00123	--	--
0.18656	0.00335	--	--	-0.04971	0.02011	--	--	-0.05476	0.000728466	--	--	0.18656	-0.00372	--	--	-0.05081	0.0012	--	--	0.18656	0.04432	--	--	0.18656	0.000934054	--	--
0.19475	0.00406	--	--	-0.04094	0.01985	--	--	-0.04599	0.000699184	--	--	0.19475	-0.00322	--	--	-0.04204	0.0012	--	--	0.19475	0.04074	--	--	0.19475	0.000657636	--	--
0.20294	0.00469	--	--	-0.03217	0.0196	--	--	-0.03722	0.000682199	--	--	0.20294	-0.00286	--	--	-0.03327	0.0012	--	--	0.20294	0.0374	--	--	0.20294	0.000393544	--	--
0.21113	0.00522	--	--	-0.0234	0.01938	--	--	-0.02845	0.000670098	--	--	0.21113	-0.00194	--	--	-0.0245	0.00119	--	--	0.21113	0.0347	--	--	0.21113	0.000135674	--	--
0.21932	0.00539	--	--	-0.01463	0.01915	--	--	-0.01968	0.000663384	--	--	0.21932	-0.000275864	--	--	-0.01573	0.00117	--	--	0.21932	0.03237	--	--	0.21932	-6.78e-05	--	--
0.22751	0.00513	--	--	-0.00585	0.01892	--	--	-0.0109	0.000652415	--	--	0.22751	0.00128	--	--	-0.00695	0.00116	--	--	0.22751	0.03057	--	--	0.22751	-0.000190448	--	--
0.2357	0.00449	--	--	0.00292	0.01866	--	--	-0.00213	0.000625265	--	--	0.2357	0.00245	--	--	0.00182	0.00116	--	--	0.2357	0.02966	--	--	0.2357	-0.000291533	--	--
0.24388	0.00374	--	--	0.01169	0.0184	--	--	0.00664	0.000603934	--	--	0.24388	0.00209	--	--	0.01059	0.00114	--	--	0.24388	0.02935	--	--	0.24388	-0.000396016	--	--
0.25207	0.00296	--	--	0.02046	0.01818	--	--	0.01541	0.000586527	--	--	0.25207	0.000658761	--	--	0.01936	0.00115	--	--	0.25207	0.02946	--	--	0.25207	-0.000501181	--	--
0.26026	0.00219	--	--	0.02923	0.01796	--	--	0.02418	0.000553538	--	--	0.26026	-0.0006806	--	--	0.02813	0.00115	--	--	0.26026	0.02958	--	--	0.26026	-0.000541258	--	--
0.26845	0.00186	--	--	0.03801	0.01775	--	--	0.03296	0.000518143	--	--	0.26845	-0.00173	--	--	0.03691	0.00115	--	--	0.26845	0.02957	--	--	0.26845	-0.000475932	--	--
0.27664	0.00176	--	--	0.04678	0.01755	--	--	0.04173	0.000504376	--	--	0.27664	-0.00255	--	--	0.04568	0.00113	--	--	0.27664	0.02932	--	--	0.27664	-0.00034964	--	--
0.28483	0.00172	--	--	0.05555	0.01733	--	--	0.0505	0.000502164	--	--	0.28483	-0.0029	--	--	0.05445	0.00113	--	--	0.28483	0.02816	--	--	0.28483	-0.000262207	--	--
0.29302	0.00159	--	--	0.06432	0.01711	--	--	0.05927	0.000489234	--	--	0.29302	-0.00301	--	--	0.06322	0.00112	--	--	0.29302	0.02589	--	--	0.29302	-0.000241693	--	--
0.30121	0.00134	--	--	0.07309	0.01692	--	--	0.06804	0.000456048	--	--	0.30121	-0.00331	--	--	0.07199	0.00112	--	--	0.30121	0.02329	--	--	0.30121	-0.000266671	--	--
0.3094	0.00149	--	--	0.08187	0.01669	--	--	0.07682	0.000430504	--	--	0.3094	-0.0039	--	--	0.08077	0.00112	--	--	0.3094	0.02131	--	--	0.3094	-9.03e-05	--	--
0.31759	0.00197	--	--	0.09064	0.01647	--	--	0.08559	0.000413002	--	--	0.31759	-0.00462	--	--	0.08954	0.00112	--	--	0.31759	0.02117	--	--	0.31759	0.000144529	--	--
0.32578	0.00236	--	--	0.09941	0.01628	--	--	0.09436	0.000395037	--	--	0.32578	-0.0054	--	--	0.09831	0.00112	--	--	0.32578	0.02141	--	--	0.32578	0.000342805	--	--
0.33397	0.00256	--	--	0.10818	0.01609	--	--	0.10313	0.000390256	--	--	0.33397	-0.00638	--	--	0.10708	0.00111	--	--	0.33397	0.02128	--	--	0.33397	0.000383416	--	--
0.34216	0.00279	--	--	0.11695	0.01591	--	--	0.1119	0.00038877	--	--	0.34216	-0.00608	--	--	0.11585	0.00109	--	--	0.34216	0.02094	--	--	0.34216	0.000357661	--	--
0.35035	0.0031	--	--	0.12573	0.01571	--	--	0.12068	0.000387031	--	--	0.35035	-0.00528	--	--	0.12463	0.00109	--	--	0.35035	0.02089	--	--	0.35035	0.000379561	--	--
0.35854	0.00338	--	--	0.1345	0.01549	--	--	0.12945	0.000385292	--	--	0.35854	-0.00511	--	--	0.1334	0.00109	--	--	0.35854	0.02083	--	--	0.35854	0.000468096	--	--
0.36673	0.00361	--	--	0.14327	0.01527	--	--	0.13822	0.000372431	--	--	0.36673	-0.00576	--	--	0.14217	0.0011	--	--	0.36673	0.0206	--	--	0.36673	0.000611827	--	--
0.37492	0.00375	--	--	0.15204	0.01507	--	--	0.14699	0.000350481	--	--	0.37492	-0.00661	--	--	0.15094	0.00111	--	--	0.37492	0.02148	--	--	0.37492	0.000861855	--	--
0.38311	0.00345	--	--	0.16081	0.01488	--	--	0.15576	0.000349038	--	--	0.38311	-0.00621	--	--	0.15971	0.00111	--	--	0.38311	0.02161	--	--	0.38311	0.00118	--	--
0.3913	0.00311	--	--	0.16959	0.0147	--	--	0.16454	0.000367893	--	--	0.3913	-0.00472	--	--	0.16849	0.00111	--	--	0.3913	0.02012	--	--	0.3913	0.00146	--	--
0.39949	0.00285	--	--	0.17836	0.01453	--	--	0.17331	0.000363161	--	--	0.39949	-0.00296	--	--	0.17726	0.00111	--	--	0.39949	0.0181	--	--	0.39949	0.00169	--	--
0.40768	0.00266	--	--	0.18713	0.01434	--	--	0.18208	0.000358429	--	--	0.40768	-0.00131	--	--	0.18603	0.00111	--	--	0.40768	0.01687	--	--	0.40768	0.00157	--	--
0.41587	0.0026	--	--	0.1959	0.01415	--	--	0.19085	0.000347103	--	--	0.41587	0.000194349	--	--	0.1948	0.00111	--	--	0.41587	0.01624	--	--	0.41587	0.00136	--	--
0.42406	0.0028	--	--	0.20467	0.01396	--	--	0.19962	0.000341369	--	--	0.42406	0.00115	--	--	0.20357	0.00113	--	--	0.42406	0.01542	--	--	0.42406	0.00118	--	--
0.43225	0.00302	--	--	0.21345	0.01379	--	--	0.2084	0.000326108	--	--	0.43225	0.00167	--	--	0.21235	0.00113	--	--	0.43225	0.01421	--	--	0.43225	0.000998388	--	--
0.44044	0.00315	--	--	0.22222	0.01361	--	--	0.21717	0.000292626	--	--	0.44044	0.000966894	--	--	0.22112	0.00113	--	--	0.44044	0.01305	--	--	0.44044	0.000802635	--	--
0.44863	0.00306	--	--	0.23099	0.01344	--	--	0.22594	0.000279816	--	--	0.44863	-0.000265971	--	--	0.22989	0.00114	--	--	0.44863	0.01212	--	--	0.44863	0.000566546	--	--
0.45682	0.00274	--	--	0.23976	0.01328	--	--	0.23471	0.000266601	--	--	0.45682	0.00223	--	--	0.23866	0.00113	--	--	0.45682	0.01155	--	--	0.45682	0.000310509	--	--
0.46501	0.00264	--	--	0.24853	0.01312	--	--	0.24348	0.000255164	--	--	0.46501	0.00677	--	--	0.24743	0.00113	--	--	0.46501	0.01139	--	--	0.46501	0.000158512	--	--
0.4732	0.00267	--	--	0.2573	0.01294	--	--	0.25226	0.000262976	--	--	0.4732	0.01051	--	--	0.2562	0.00112	--	--	0.4732	0.01221	--	--	0.4732	7.77e-05	--	--
0.48139	0.00271	--	--	0.26608	0.01276	--	--	0.26103	0.000275665	--	--	0.48139	0.01292	--	--	0.26498	0.00112	--	--	0.48139	0.01433	--	--	0.48139	2.42e-05	--	--
0.48958	0.00273	--	--	0.27485	0.01258	--	--	0.2698	0.000277127	--	--	0.48958	0.01303	--	--	0.27375	0.00112	--	--	0.48958	0.01787	--	--	0.48958	-8.26e-06	--	--
0.49777	0.00273	--	--	0.28362	0.01242	--	--	0.27857	0.000294369	--	--	0.49777	0.01142	--	--	0.28252	0.00112	--	--	0.49777	0.02159	--	--	0.49777	2.9e-05	--	--
0.50596	0.00269	--	--	0.29239	0.01225	--	--	0.28734	0.000297712	--	--	0.50596	0.00896	--	--	0.29129	0.00112	--	--	0.50596	0.02498	--	--	0.50596	0.000111681	--	--
0.51415	0.00242	--	--	0.30116	0.01209	--	--	0.29612	0.000301055	--	--	0.51415	0.00635	--	--	0.30006	0.00112	--	--	0.51415	0.02401	--	--	0.51415	0.000166519	--	--
0.52234	0.00242	--	--	0.30994	0.01193	--	--	0.30489	0.000308692	--	--	0.52234	0.004	--	--	0.30884	0.0011	--	--	0.52234	0.02062	--	--	0.52234	0.000174072	--	--
0.53053	0.00254	--	--	0.31871	0.01176	--	--	0.31366	0.000311699	--	--	0.53053	0.00214	--	--	0.31761	0.0011	--	--	0.53053	0.0184	--	--	0.53053	4.14e-05	--	--
0.53872	0.00265	--	--	0.32748	0.01159	--	--	0.32243	0.000309907	--	--	0.53872	0.00081504	--	--	0.32638	0.0011	--	--	0.53872	0.01708	--	--	0.53872	-0.000135418	--	--
0.54691	0.00265	--	--	0.33625	0.01142	--	--	0.3312	0.000308115	--	--	0.54691	0.00118	--	--	0.33515	0.0011	--	--	0.54691	0.01619	--	--	0.54691	-0.000282975	--	--
0.5551	0.00293	--	--	0.34502	0.01127	--	--	0.33998	0.000298139	--	--	0.5551	0.00241	--	--	0.34392	0.00109	--	--	0.5551	0.0161	--	--	0.5551	-0.000337172	--	--
0.56329	0.00332	--	--	0.3538	0.01111	--	--	0.34875	0.000285042	--	--	0.56329	0.00351	--	--	0.3527	0.00108	--	--	0.56329	0.01659	--	--	0.56329	-0.000293533	--	--
0.57148	0.00359	--	--	0.36257	0.01098	--	--	0.35752	0.000285814	--	--	0.57148	0.00434	--	--	0.36147	0.00106	--	--	0.57148	0.0168	--	--	0.57148	-0.000237658	--	--
0.57967	0.00372	--	--	0.37134	0.01086	--	--	0.36629	0.000286171	--	--	0.57967	0.00374	--	--	0.37024	0.00105	--	--	0.57967	0.0165	--	--	0.57967	-0.00020017	--	--
0.58786	0.00406	--	--	0.38011	0.01071	--	--	0.37506	0.000300929	--	--	0.58786	0.00281	--	--	0.37901	0.00104	--	--	0.58786	0.0156	--	--	0.58786	-0.000252483	--	--
0.59605	0.0045	--	--	0.38888	0.01056	--	--	0.38384	0.000296617	--	--	0.59605	0.00389	--	--	0.38778	0.00103	--	--	0.59605	0.01587	--	--	0.59605	-0.000371964	--	--
0.60424	0.00466	--	--	0.39766	0.01041	--	--	0.39261	0.000292305	--	--	0.60424	0.00847	--	--	0.39656	0.00102	--	--	0.60424	0.01688	--	--	0.60424	-0.000146904	--	--
0.61243	0.00447	--	--	0.40643	0.01027	--	--	0.40138	0.000280812	--	--	0.61243	0.01376	--	--	0.40533	0.00103	--	--	0.61243	0.01815	--	--	0.61243	0.000318313	--	--
0.62061	0.00405	--	--	0.4152	0.01014	--	--	0.41015	0.000274496	--	--	0.62061	0.01858	--	--	0.4141	0.00103	--	--	0.62062	0.01941	--	--	0.62062	0.00084144	--	--
0.6288	0.00384	--	--	0.42397	0.00999	--	--	0.41892	0.000268181	--	--	0.6288	0.02257	--	--	0.42287	0.00103	--	--	0.6288	0.02056	--	--	0.6288	0.00112	--	--
0.63699	0.00382	--	--	0.43274	0.00985	--	--	0.4277	0.000225829	--	--	0.63699	0.02578	--	--	0.43164	0.00103	--	--	0.63699	0.02061	--	--	0.63699	0.00107	--	--
0.64518	0.00383	--	--	0.44152	0.00972	--	--	0.43647	0.000221008	--	--	0.64518	0.02594	--	--	0.44042	0.00103	--	--	0.64518	0.01995	--	--	0.64518	0.000863987	--	--
0.65337	0.00383	--	--	0.45029	0.00958	--	--	0.44524	0.000221701	--	--	0.65337	0.02582	--	--	0.44919	0.00103	--	--	0.65337	0.01818	--	--	0.65337	0.000687391	--	--
0.66156	0.0036	--	--	0.45906	0.00944	--	--	0.45401	0.000228057	--	--	0.66156	0.02643	--	--	0.45796	0.00103	--	--	0.66156	0.01599	--	--	0.66156	0.000549365	--	--
0.66975	0.00337	--	--	0.46783	0.00931	--	--	0.46278	0.000228331	--	--	0.66975	0.02648	--	--	0.46673	0.00103	--	--	0.66975	0.01495	--	--	0.66975	0.000436931	--	--
0.67794	0.00327	--	--	0.4766	0.00916	--	--	0.47156	0.000228605	--	--	0.67794	0.02556	--	--	0.4755	0.00104	--	--	0.67794	0.01475	--	--	0.67794	0.000374633	--	--
0.68613	0.00331	--	--	0.48538	0.009	--	--	0.48033	0.000233437	--	--	0.68613	0.02381	--	--	0.48428	0.00104	--	--	0.68613	0.01441	--	--	0.68613	0.000335595	--	--
0.69432	0.0033	--	--	0.49415	0.00888	--	--	0.4891	0.000245134	--	--	0.69432	0.0218	--	--	0.49305	0.00104	--	--	0.69432	0.01369	--	--	0.69432	0.000450829	--	--
0.70251	0.00319	--	--	0.50292	0.00878	--	--	0.49787	0.000246729	--	--	0.70251	0.02209	--	--	0.50182	0.00104	--	--	0.70251	0.01379	--	--	0.70251	0.000621568	--	--
0.7107	0.00285	--	--	0.51169	0.00864	--	--	0.50664	0.00025221	--	--	0.7107	0.02297	--	--	0.51059	0.00103	--	--	0.7107	0.01443	--	--	0.7107	0.000767828	--	--
0.71889	0.00229	--	--	0.52046	0.00851	--	--	0.51542	0.000247739	--	--	0.71889	0.02337	--	--	0.51936	0.00103	--	--	0.71889	0.01529	--	--	0.71889	0.000884958	--	--
0.72708	0.00267	--	--	0.52924	0.00837	--	--	0.52419	0.000243269	--	--	0.72708	0.02283	--	--	0.52814	0.00103	--	--	0.72708	0.01639	--	--	0.72708	0.000958879	--	--
0.73527	0.00323	--	--	0.53801	0.00822	--	--	0.53296	0.000234053	--	--	0.73527	0.02087	--	--	0.53691	0.00104	--	--	0.73527	0.01727	--	--	0.73527	0.000929693	--	--
0.74346	0.00349	--	--	0.54678	0.00812	--	--	0.54173	0.000231246	--	--	0.74346	0.01958	--	--	0.54568	0.00104	--	--	0.74346	0.01776	--	--	0.74346	0.00086356	--	--
0.75165	0.00324	--	--	0.55555	0.00802	--	--	0.5505	0.000228438	--	--	0.75165	0.02157	--	--	0.55445	0.00104	--	--	0.75165	0.01748	--	--	0.75165	0.000796239	--	--
0.75984	0.00263	--	--	0.56432	0.0079	--	--	0.55928	0.00022441	--	--	0.75984	0.02433	--	--	0.56322	0.00104	--	--	0.75984	0.01689	--	--	0.75984	0.000719505	--	--
0.76803	0.00221	--	--	0.5731	0.00779	--	--	0.56805	0.000212362	--	--	0.76803	0.0266	--	--	0.572	0.00103	--	--	0.76803	0.01541	--	--	0.76803	0.000607523	--	--
0.77622	0.00243	--	--	0.58187	0.00768	--	--	0.57682	0.00020127	--	--	0.77622	0.02771	--	--	0.58077	0.00101	--	--	0.77622	0.01338	--	--	0.77622	0.000550898	--	--
0.78441	0.00275	--	--	0.59064	0.00757	--	--	0.58559	0.000200617	--	--	0.78441	0.02572	--	--	0.58954	0.001	--	--	0.78441	0.01175	--	--	0.78441	0.000601451	--	--
0.7926	0.00292	--	--	0.59941	0.00744	--	--	0.59436	0.000199964	--	--	0.7926	0.0216	--	--	0.59831	0.00101	--	--	0.7926	0.01268	--	--	0.7926	0.000675322	--	--
0.80079	0.0027	--	--	0.60818	0.00731	--	--	0.60314	0.000162075	--	--	0.80079	0.01733	--	--	0.60708	0.00102	--	--	0.80079	0.01545	--	--	0.80079	0.000737358	--	--
0.80898	0.00223	--	--	0.61696	0.00721	--	--	0.61191	0.000171913	--	--	0.80898	0.014	--	--	0.61586	0.00102	--	--	0.80898	0.01727	--	--	0.80898	0.00082358	--	--
0.81717	0.00178	--	--	0.62573	0.00711	--	--	0.62068	0.000201873	--	--	0.81717	0.01137	--	--	0.62463	0.00101	--	--	0.81717	0.01732	--	--	0.81717	0.000891314	--	--
0.82536	0.00139	--	--	0.6345	0.00701	--	--	0.62945	0.000210619	--	--	0.82536	0.00914	--	--	0.6334	0.00101	--	--	0.82536	0.01595	--	--	0.82536	0.000919867	--	--
0.83355	0.000968878	--	--	0.64327	0.0069	--	--	0.63822	0.000219366	--	--	0.83355	0.00721	--	--	0.64217	0.000996626	--	--	0.83355	0.01472	--	--	0.83355	0.000881707	--	--
0.84174	0.000490414	--	--	0.65204	0.00678	--	--	0.647	0.000213471	--	--	0.84174	0.00539	--	--	0.65094	0.00101	--	--	0.84174	0.01419	--	--	0.84174	0.000821251	--	--
0.84993	0.000228392	--	--	0.66082	0.00666	--	--	0.65577	0.000207577	--	--	0.84993	0.00364	--	--	0.65972	0.00103	--	--	0.84993	0.01437	--	--	0.84993	0.000761274	--	--
0.85812	0.000319967	--	--	0.66959	0.00655	--	--	0.66454	0.000196266	--	--	0.85812	0.00158	--	--	0.66849	0.00103	--	--	0.85812	0.01465	--	--	0.85812	0.000670579	--	--
0.86631	0.000433315	--	--	0.67836	0.00646	--	--	0.67331	0.00018279	--	--	0.86631	-0.000310098	--	--	0.67726	0.00103	--	--	0.86631	0.01478	--	--	0.86631	0.000572618	--	--
0.8745	0.000436502	--	--	0.68713	0.00636	--	--	0.68208	0.000166833	--	--	0.8745	-0.00115	--	--	0.68603	0.00103	--	--	0.8745	0.01437	--	--	0.8745	0.000481534	--	--
0.88269	0.000394568	--	--	0.6959	0.00626	--	--	0.69086	0.000151379	--	--	0.88269	-0.00125	--	--	0.6948	0.00103	--	--	0.88269	0.01457	--	--	0.88269	0.000300625	--	--
0.89088	0.000333639	--	--	0.70468	0.00617	--	--	0.69963	0.000161404	--	--	0.89088	-0.00163	--	--	0.70358	0.00101	--	--	0.89088	0.01488	--	--	0.89088	0.000209283	--	--
0.89907	0.000213842	--	--	0.71345	0.00608	--	--	0.7084	0.000172224	--	--	0.89907	-0.00258	--	--	0.71235	0.00101	--	--	0.89907	0.01492	--	--	0.89907	0.000226784	--	--
0.90726	0.000374478	--	--	0.72222	0.00597	--	--	0.71717	0.000174224	--	--	0.90726	-0.00332	--	--	0.72112	0.001	--	--	0.90726	0.0135	--	--	0.90726	0.000443082	--	--
0.91545	0.000925093	--	--	0.73099	0.00588	--	--	0.72594	0.000164935	--	--	0.91545	-0.00394	--	--	0.72989	0.00101	--	--	0.91545	0.01135	--	--	0.91545	0.000743872	--	--
0.92364	0.00161	--	--	0.73976	0.0058	--	--	0.73472	0.000155646	--	--	0.92364	-0.00459	--	--	0.73866	0.00101	--	--	0.92364	0.01165	--	--	0.92364	0.00102	--	--
0.93183	0.00233	--	--	0.74854	0.0057	--	--	0.74349	0.00013175	--	--	0.93183	-0.00478	--	--	0.74744	0.001	--	--	0.93183	0.0133	--	--	0.93183	0.00127	--	--
0.94002	0.00305	--	--	0.75731	0.00561	--	--	0.75226	0.000125554	--	--	0.94002	-0.00453	--	--	0.75621	0.000996416	--	--	0.94002	0.01464	--	--	0.94002	0.0014	--	--
0.94821	0.00364	--	--	0.76608	0.00553	--	--	0.76103	0.000142371	--	--	0.94821	-0.00397	--	--	0.76498	0.000988629	--	--	0.94821	0.01541	--	--	0.94821	0.00131	--	--
0.9564	0.00405	--	--	0.77485	0.00545	--	--	0.7698	0.000147145	--	--	0.9564	-0.00373	--	--	0.77375	0.000987182	--	--	0.9564	0.01587	--	--	0.9564	0.00112	--	--
0.96459	0.00415	--	--	0.78362	0.00536	--	--	0.77858	0.000143542	--	--	0.96459	-0.00402	--	--	0.78252	0.000985735	--	--	0.96459	0.01523	--	--	0.96459	0.000983254	--	--
0.97278	0.00391	--	--	0.7924	0.00525	--	--	0.78735	0.000139938	--	--	0.97278	-0.00518	--	--	0.7913	0.000987907	--	--	0.97278	0.01418	--	--	0.97278	0.000992174	--	--
0.98097	0.00347	--	--	0.80117	0.00516	--	--	0.79612	0.000125025	--	--	0.98097	-0.00643	--	--	0.80007	0.000988836	--	--	0.98097	0.01316	--	--	0.98097	0.00106	--	--
0.98916	0.00337	--	--	0.80994	0.00509	--	--	0.80489	0.00010505	--	--	0.98916	-0.0074	--	--	0.80884	0.000985589	--	--	0.98916	0.01371	--	--	0.98916	0.00111	--	--
0.99735	0.00343	--	--	0.81871	0.00503	--	--	0.81366	9.44e-05	--	--	0.99735	-0.00809	--	--	0.81761	0.000982341	--	--	0.99735	0.01518	--	--	0.99735	0.00115	--	--
1.00553	0.00339	--	--	0.82748	0.00499	--	--	0.82244	7.21e-05	--	--	1.00553	-0.00861	--	--	0.82638	0.000971765	--	--	1.00554	0.0167	--	--	1.00554	0.00115	--	--
1.01372	0.00322	--	--	0.83626	0.00492	--	--	0.83121	6.89e-05	--	--	1.01372	-0.009	--	--	0.83516	0.000964831	--	--	1.01372	0.01758	--	--	1.01372	0.00113	--	--
1.02191	0.00282	--	--	0.84503	0.00483	--	--	0.83998	6.57e-05	--	--	1.02191	-0.00897	--	--	0.84393	0.000957473	--	--	1.02191	0.01764	--	--	1.02191	0.0011	--	--
1.0301	0.00231	--	--	0.8538	0.00473	--	--	0.84875	4.94e-05	--	--	1.0301	-0.00867	--	--	0.8527	0.000964809	--	--	1.0301	0.01959	--	--	1.0301	0.00103	--	--
1.03829	0.00189	--	--	0.86257	0.00463	--	--	0.85752	2.06e-05	--	--	1.03829	-0.00839	--	--	0.86147	0.000971196	--	--	1.03829	0.02264	--	--	1.03829	0.00107	--	--
1.04648	0.00169	--	--	0.87134	0.00454	--	--	0.8663	1.59e-05	--	--	1.04648	-0.00816	--	--	0.87024	0.00097035	--	--	1.04648	0.02548	--	--	1.04648	0.00117	--	--
1.05467	0.00171	--	--	0.88012	0.00446	--	--	0.87507	2.57e-05	--	--	1.05467	-0.00812	--	--	0.87902	0.000969504	--	--	1.05467	0.02788	--	--	1.05467	0.00126	--	--
1.06286	0.00194	--	--	0.88889	0.0044	--	--	0.88384	3.74e-05	--	--	1.06286	-0.00859	--	--	0.88779	0.000967469	--	--	1.06286	0.02801	--	--	1.06286	0.00131	--	--
1.07105	0.00284	--	--	0.89766	0.00433	--	--	0.89261	3.87e-05	--	--	1.07105	-0.00914	--	--	0.89656	0.000951119	--	--	1.07105	0.027	--	--	1.07105	0.00132	--	--
1.07924	0.00389	--	--	0.90643	0.00427	--	--	0.90138	3.99e-05	--	--	1.07924	-0.00927	--	--	0.90533	0.000932337	--	--	1.07924	0.02563	--	--	1.07924	0.00139	--	--
1.08743	0.00482	--	--	0.9152	0.00419	--	--	0.91016	3.25e-05	--	--	1.08743	-0.00909	--	--	0.9141	0.000943266	--	--	1.08743	0.02338	--	--	1.08743	0.00153	--	--
1.09562	0.00536	--	--	0.92398	0.00411	--	--	0.91893	2.5e-05	--	--	1.09562	-0.00869	--	--	0.92288	0.000963722	--	--	1.09562	0.02051	--	--	1.09562	0.00171	--	--
1.10381	0.00525	--	--	0.93275	0.00402	--	--	0.9277	-5.82e-06	--	--	1.10381	-0.0083	--	--	0.93165	0.000965867	--	--	1.10381	0.018	--	--	1.10381	0.00185	--	--
1.112	0.00463	--	--	0.94152	0.00395	--	--	0.93647	-6.41e-06	--	--	1.112	-0.00803	--	--	0.94042	0.000964531	--	--	1.112	0.01621	--	--	1.112	0.00191	--	--
1.12019	0.00391	--	--	0.95029	0.00389	--	--	0.94524	1.03e-05	--	--	1.12019	-0.00801	33.2323	11552.9	0.94919	0.000963194	--	--	1.12019	0.01493	--	--	1.12019	0.00186	--	--
1.12838	0.0035	--	--	0.95906	0.00382	--	--	0.95402	3.97e-05	--	--	1.12838	-0.00802	33.2405	11153.9	0.95796	0.000952555	--	--	1.12838	0.01391	--	--	1.12838	0.00176	--	--
1.13657	0.00335	--	--	0.96784	0.00375	--	--	0.96279	3.75e-05	--	--	1.13657	-0.00797	33.2487	10842.6	0.96674	0.000936915	--	--	1.13657	0.0128	--	--	1.13657	0.00167	--	--
1.14476	0.00324	--	--	0.97661	0.00371	--	--	0.97156	3.53e-05	--	--	1.14476	-0.0079	33.2569	10641.8	0.97551	0.000932979	--	--	1.14476	0.01152	--	--	1.14476	0.00166	--	--
1.15295	0.00308	--	--	0.98538	0.00362	--	--	0.98033	2.13e-05	--	--	1.15295	-0.00759	33.2651	10462.7	0.98428	0.000939169	--	--	1.15295	0.00934	--	--	1.15295	0.00189	--	--
1.16114	0.00281	--	--	0.99415	0.00355	--	--	0.9891	1.05e-05	--	--	1.16114	-0.00716	33.2733	10285.5	0.99305	0.000945358	--	--	1.16114	0.00722	--	--	1.16114	0.00218	--	--
1.16933	0.00252	--	--	1.00292	0.0035	--	--	0.99788	1.01e-05	--	--	1.16933	-0.00638	33.2815	10095.3	1.00182	0.000946047	--	--	1.16933	0.00676	--	--	1.16933	0.00244	--	--
1.17752	0.0022	--	--	1.0117	0.00344	--	--	1.00665	8.62e-06	--	--	1.17752	-0.00565	33.2897	9919.96	1.0106	0.000944408	--	--	1.17752	0.00708	--	--	1.17752	0.00249	--	--
1.18571	0.00185	--	--	1.02047	0.00338	--	--	1.01542	7.18e-06	--	--	1.18571	-0.00516	33.2979	9851.97	1.01937	0.000942769	--	--	1.18571	0.00756	--	--	1.18571	0.00231	--	--
1.1939	0.0015	--	--	1.02924	0.00332	--	--	1.02419	4.73e-06	--	--	1.1939	-0.00574	33.306	9838.49	1.02814	0.000922306	--	--	1.1939	0.00794	--	--	1.1939	0.00207	--	--
1.20209	0.00117	--	--	1.03801	0.00327	--	--	1.03296	-1.26e-05	--	--	1.20209	-0.00754	33.3142	9862.92	1.03691	0.000932127	--	--	1.20209	0.00814	--	--	1.20209	0.00184	--	--
1.21028	0.000795552	--	--	1.04678	0.0032	--	--	1.04174	-1.95e-05	--	--	1.21028	-0.00933	33.3224	9946.73	1.04568	0.000936394	--	--	1.21028	0.00946	--	--	1.21028	0.00162	--	--
1.21847	0.000243236	--	--	1.05556	0.00315	--	--	1.05051	-4.44e-05	--	--	1.21847	-0.01051	33.3306	10007.5	1.05446	0.00094066	--	--	1.21847	0.01201	--	--	1.21847	0.00143	--	--
1.22666	-0.000350639	--	--	1.06433	0.00309	--	--	1.05928	-6.08e-05	--	--	1.22666	-0.01143	33.3388	10066.3	1.06323	0.000941342	--	--	1.22666	0.01502	--	--	1.22666	0.00135	--	--
1.23485	-0.000683046	--	--	1.0731	0.00303	--	--	1.06805	-5.57e-05	--	--	1.23485	-0.01224	33.347	10108.4	1.072	0.000938494	--	--	1.23485	0.0178	--	--	1.23485	0.00135	--	--
1.24304	-0.000512341	--	--	1.08187	0.00298	--	--	1.07682	-1.64e-05	--	--	1.24304	-0.01277	33.3552	10149.9	1.08077	0.000935645	--	--	1.24304	0.02021	--	--	1.24304	0.00135	--	--
1.25123	-0.000312835	--	--	1.09064	0.00292	--	--	1.0856	3.6e-06	--	--	1.25123	-0.01308	33.3634	10123.9	1.08954	0.000919357	--	--	1.25123	0.02055	--	--	1.25123	0.00133	27.6551	59546.5
1.25942	-0.000289922	--	--	1.09942	0.00287	--	--	1.09437	5.74e-06	--	--	1.25942	-0.01326	33.3716	10142.7	1.09832	0.000917987	--	--	1.25942	0.01871	--	--	1.25942	0.00124	27.6633	59470.4
1.26761	-0.000566428	--	--	1.10819	0.0028	--	--	1.10314	5.7e-06	--	--	1.26761	-0.01141	33.3798	10170.8	1.10709	0.00091658	--	--	1.26761	0.01671	--	--	1.26761	0.0011	27.6715	59420.3
1.2758	-0.00079669	--	--	1.11696	0.00275	--	--	1.11191	-8.82e-06	--	--	1.2758	-0.00888	33.3879	10165.5	1.11586	0.000926951	--	--	1.2758	0.0151	--	--	1.2758	0.000885479	27.6797	59345.4
1.28399	-0.000650269	--	--	1.12573	0.0027	--	--	1.12068	-2.33e-05	--	--	1.28399	-0.00668	33.3961	10113.5	1.12463	0.00093211	--	--	1.28399	0.01368	--	--	1.28399	0.000647552	27.6879	59299
1.29218	-0.000269936	--	--	1.1345	0.00263	--	--	1.12946	-1.64e-05	--	--	1.29218	-0.00487	33.4043	10085.9	1.1334	0.000934051	--	--	1.29218	0.01218	--	--	1.29218	0.000414475	27.696	59340
1.30037	0.000249729	--	--	1.14328	0.00257	--	--	1.13823	2.19e-06	--	--	1.30037	-0.00358	33.4125	10111.3	1.14218	0.00093234	--	--	1.30037	0.01053	--	--	1.30037	0.000191029	27.7042	59390.5
1.30856	0.000747535	--	--	1.15205	0.00252	--	--	1.147	7.78e-06	--	--	1.30856	-0.00305	33.4207	10119.2	1.15095	0.000930628	--	--	1.30856	0.0092	--	--	1.30856	-3.19e-05	27.7124	59434.2
1.31675	0.00116	--	--	1.16082	0.00249	--	--	1.15577	3.76e-05	--	--	1.31675	-0.00321	33.4289	10081.6	1.15972	0.000916217	--	--	1.31675	0.00811	--	--	1.31675	-0.000152833	27.7206	59474.2
1.32494	0.00142	--	--	1.16959	0.00245	--	--	1.16454	4.45e-05	--	--	1.32494	-0.00372	33.4371	10022.4	1.16849	0.000890422	--	--	1.32494	0.00711	--	--	1.32494	-0.000196278	27.7288	59515
1.33313	0.00132	--	--	1.17836	0.00238	--	--	1.17332	4.42e-05	--	--	1.33313	-0.00468	33.4453	9947.81	1.17726	0.000890526	--	--	1.33313	0.00656	--	--	1.33313	-0.000192222	27.737	59549.9
1.34132	0.00090185	--	--	1.18714	0.00232	--	--	1.18209	5.47e-05	--	--	1.34132	-0.00615	33.4535	9909.13	1.18604	0.000890631	--	--	1.34132	0.00618	--	--	1.34132	-0.000142817	27.7452	59659.6
1.34951	0.000526967	--	--	1.19591	0.00226	--	--	1.19086	6.34e-05	--	--	1.34951	-0.00844	33.4616	9918.09	1.19481	0.000885999	--	--	1.34951	0.00579	--	--	1.34951	-5.13e-05	27.7534	59822
1.3577	0.000521706	--	--	1.20468	0.00222	--	--	1.19963	7.86e-05	--	--	1.3577	-0.00959	33.4698	9936.55	1.20358	0.000875493	--	--	1.3577	0.00617	--	--	1.3577	2.41e-05	27.7616	59951.1
1.36589	0.000575197	--	--	1.21345	0.00219	--	--	1.2084	9.45e-05	--	--	1.36589	-0.00817	33.478	9935.51	1.21235	0.000871382	--	--	1.36589	0.00696	--	--	1.36589	6.24e-05	27.7698	60039.3
1.37408	0.000532482	--	--	1.22222	0.00216	--	--	1.21718	0.000144014	--	--	1.37408	-0.0042	33.4862	9912.48	1.22112	0.000867272	--	--	1.37408	0.0072	--	--	1.37408	-8.94e-06	27.778	60089.4
1.38227	0.000311755	--	--	1.231	0.00211	--	--	1.22595	0.000145735	--	--	1.38227	0.000545337	33.4944	9903.12	1.2299	0.000856756	--	--	1.38227	0.00667	--	--	1.38227	-9.77e-05	27.7861	60097.6
1.39045	-4.59e-05	--	--	1.23977	0.00207	--	--	1.23472	0.000143488	--	--	1.39045	0.00435	33.5026	9869.34	1.23867	0.00086587	--	--	1.39045	0.00698	--	--	1.39045	-0.000189656	27.7943	60117.1
1.39864	-9.02e-05	--	--	1.24854	0.00202	--	--	1.24349	0.000141241	--	--	1.39864	0.00684	33.5108	9814.71	1.24744	0.000870978	--	--	1.39864	0.0075	--	--	1.39864	-0.000298038	27.8025	60162.7
1.40683	-7.65e-05	--	--	1.25731	0.00198	--	--	1.25226	0.000127012	--	--	1.40683	0.00677	33.519	9744.44	1.25621	0.000872637	--	--	1.40683	0.00775	--	--	1.40683	-0.000473851	27.8107	60231.9
1.41502	-0.000170537	--	--	1.26608	0.00194	--	--	1.26104	0.000116908	--	--	1.41502	0.00631	33.5272	9676.1	1.26498	0.00086668	--	--	1.41502	0.00703	--	--	1.41502	-0.000628855	27.8189	60298.8
1.42321	-0.000511949	--	--	1.27486	0.0019	--	--	1.26981	0.000136417	--	--	1.42321	0.007	33.5354	9609.76	1.27376	0.000860722	--	--	1.42321	0.0058	--	--	1.42321	-0.000739005	27.8271	60328.5
1.4314	-0.000901174	--	--	1.28363	0.00186	--	--	1.27858	0.000146544	--	--	1.4314	0.00816	33.5436	9546.52	1.28253	0.00085685	--	--	1.4314	0.00532	--	--	1.4314	-0.000852566	27.8353	60320.9
1.43959	-0.00115	--	--	1.2924	0.00181	--	--	1.28735	0.000147677	--	--	1.43959	0.00943	33.5517	9499.11	1.2913	0.000852978	--	--	1.43959	0.00606	--	--	1.43959	-0.000984747	27.8435	60312.5
1.44778	-0.00108	--	--	1.30117	0.00177	--	--	1.29612	0.00014881	--	--	1.44778	0.01079	33.5599	9453.5	1.30007	0.000840356	--	--	1.44778	0.00725	--	--	1.44778	-0.00116	27.8516	60337.7
1.45597	-0.00055371	--	--	1.30994	0.00173	--	--	1.3049	0.000154434	--	--	1.45597	0.01213	33.5681	9404.2	1.30884	0.000837422	--	--	1.45597	0.00925	--	--	1.45597	-0.00119	27.8598	60368.9
1.46416	0.000106051	--	--	1.31872	0.00167	--	--	1.31367	0.000163621	--	--	1.46416	0.0128	33.5763	9357.75	1.31762	0.000848837	--	--	1.46416	0.01178	--	--	1.46416	-0.00109	27.868	60368.8
1.47235	0.000695434	--	--	1.32749	0.00163	--	--	1.32244	0.000164382	--	--	1.47235	0.01258	33.5845	9311.94	1.32639	0.000849207	--	--	1.47235	0.01352	--	--	1.47235	-0.000965297	27.8762	60353.4
1.48054	0.0012	--	--	1.33626	0.0016	--	--	1.33121	0.00018499	--	--	1.48054	0.01212	33.5927	9265.89	1.33516	0.00084753	--	--	1.48054	0.01409	--	--	1.48054	-0.00081453	27.8844	60324.1
1.48873	0.00156	--	--	1.34503	0.00158	--	--	1.33998	0.000186083	--	--	1.48873	0.01166	33.6009	9261.44	1.34393	0.000845853	--	--	1.48873	0.01382	--	--	1.48873	-0.000539007	27.8926	60316.7
1.49692	0.00161	--	--	1.3538	0.00155	--	--	1.34876	0.000184237	--	--	1.49692	0.01054	33.6091	9275.02	1.3527	0.000828608	--	--	1.49692	0.01561	--	--	1.49692	-0.000234415	27.9008	60337.1
1.50511	0.00148	--	--	1.36258	0.00152	--	--	1.35753	0.000182391	--	--	1.50511	0.00903	33.6173	9273.42	1.36148	0.000828205	--	--	1.50511	0.01806	--	--	1.50511	-2.75e-05	27.909	60368.8
1.5133	0.00129	--	--	1.37135	0.00149	--	--	1.3663	0.000174697	--	--	1.5133	0.00726	33.6255	9247.05	1.37025	0.000827801	--	--	1.5133	0.02021	--	--	1.5133	5.92e-05	27.9172	60396.3
1.52149	0.00108	--	--	1.38012	0.00146	--	--	1.37507	0.000165897	--	--	1.52149	0.00591	33.6336	9233.02	1.37902	0.000826552	--	--	1.52149	0.02167	--	--	1.52149	0.000127178	27.9254	60415.7
1.52968	0.000796283	--	--	1.38889	0.00142	--	--	1.38384	0.000159716	--	--	1.52968	0.00462	33.6418	9219.98	1.38779	0.000825303	--	--	1.52968	0.02335	--	--	1.52968	0.000271522	27.9336	60422.6
1.53787	0.000776544	--	--	1.39766	0.00137	--	--	1.39262	0.000162752	--	--	1.53787	0.00312	33.65	9307.17	1.39656	0.000822092	--	--	1.53787	0.02527	--	--	1.53787	0.000427775	27.9417	60418
1.54606	0.000896332	--	--	1.40644	0.00134	--	--	1.40139	0.000176119	--	--	1.54606	0.00317	33.6582	9644.45	1.40534	0.000819944	--	--	1.54606	0.02694	--	--	1.54606	0.000562121	27.9499	60402.5
1.55425	0.00123	--	--	1.41521	0.0013	--	--	1.41016	0.000196976	--	--	1.55425	0.00386	33.6664	10119.1	1.41411	0.000806478	30.8327	47286.1	1.55425	0.02827	--	--	1.55425	0.000680444	27.9581	60396.7
1.56244	0.00165	--	--	1.42398	0.00126	--	--	1.41893	0.000196819	--	--	1.56244	0.00415	33.6746	10333.4	1.42288	0.000801085	30.8409	47259.6	1.56244	0.02853	--	--	1.56244	0.000780302	27.9663	60391.9
1.57063	0.00193	--	--	1.43275	0.00121	--	--	1.4277	0.000195655	--	--	1.57063	0.00391	33.6828	10244.8	1.43165	0.000799486	30.8491	47210.7	1.57063	0.02772	--	--	1.57063	0.000665446	27.9745	60377.1
1.57882	0.00203	--	--	1.44152	0.00118	--	--	1.43648	0.000194491	--	--	1.57882	0.00229	33.691	10028.4	1.44042	0.000797887	30.8573	47151.6	1.57882	0.02662	--	--	1.57882	0.000470762	27.9827	60364.6
1.58701	0.0021	--	--	1.4503	0.00115	--	--	1.44525	0.000189344	--	--	1.58701	0.000789145	33.6992	9892.74	1.4492	0.000808016	30.8655	47129.2	1.58701	0.0255	--	--	1.58701	0.000520133	27.9909	60353.2
1.5952	0.00214	--	--	1.45907	0.00113	--	--	1.45402	0.000194726	--	--	1.5952	-0.000156999	33.7073	9814.83	1.45797	0.000806778	30.8737	47108.6	1.5952	0.02395	--	--	1.5952	0.000637134	27.9991	60338.9
1.60339	0.00212	--	--	1.46784	0.0011	--	--	1.46279	0.000200107	--	--	1.60339	-0.00090528	33.7155	9740.97	1.46674	0.000805539	30.8819	47083.1	1.60339	0.02272	--	--	1.60339	0.000713866	28.0073	60322.7
1.61158	0.00205	--	--	1.47661	0.00107	--	--	1.47156	0.000202353	--	--	1.61158	-0.00155	33.7237	9663.83	1.47551	0.000800379	30.89	47074.3	1.61158	0.02167	--	--	1.61158	0.000632619	28.0155	60304
1.61977	0.00193	--	--	1.48538	0.00105	--	--	1.48034	0.00022226	30.931	47797.9	1.61977	-0.00133	33.7319	9586.78	1.48428	0.000797186	30.8982	47075.5	1.61977	0.02056	--	--	1.61977	0.000531353	28.0236	60282.3
1.62796	0.00141	--	--	1.49416	0.00103	--	--	1.48911	0.000226799	30.9392	47809.9	1.62796	-0.000730202	33.7401	9577.34	1.49306	0.000798001	30.9064	47078	1.62796	0.02175	--	--	1.62796	0.000516455	28.0318	60267.5
1.63615	0.000919794	--	--	1.50293	0.000999017	--	--	1.49788	0.000225599	30.9474	47701.1	1.63615	-0.000306402	33.7483	9628.02	1.50183	0.000808919	30.9146	47071.3	1.63615	0.02614	--	--	1.63615	0.000544691	28.04	60269.8
1.64434	0.000695995	--	--	1.5117	0.00094673	--	--	1.50665	0.0002244	30.9556	47610.8	1.64434	-0.000138473	33.7565	9652.47	1.5106	0.000815185	30.9228	47088.2	1.64434	0.03181	--	--	1.64434	0.000560264	28.0482	60284.7
1.65253	0.000996359	--	--	1.52047	0.000906177	--	--	1.51542	0.000199917	30.9638	47547	1.65253	-0.000416085	33.7647	9612.59	1.51937	0.000817571	30.931	47083.5	1.65253	0.03709	33.4862	13225.4	1.65253	0.000551147	28.0564	60306.8
1.66072	0.00141	--	--	1.52924	0.000876846	--	--	1.5242	0.000180149	30.972	47512.1	1.66072	-0.00102	33.7729	9451.23	1.52814	0.000818016	30.9392	47036.2	1.66072	0.04165	33.4944	12680	1.66072	0.000560575	28.0646	60324.8
1.66891	0.00173	--	--	1.53802	0.000863176	--	--	1.53297	0.000175234	30.9801	47392.8	1.66891	-0.00178	33.7811	9383.93	1.53692	0.000813077	30.9474	46985.6	1.66891	0.04496	33.5026	12277.7	1.66891	0.00132	28.0728	60338.5
1.6771	0.00188	--	--	1.54679	0.000860534	--	--	1.54174	0.000184962	30.9883	47228.3	1.6771	-0.00257	33.7893	9364.7	1.54569	0.000808138	30.9556	46978	1.6771	0.04422	33.5108	11940.6	1.6771	0.00221	28.081	60344.3
1.68529	0.00197	--	--	1.55556	0.000829481	--	--	1.55051	0.000179378	30.9965	47199.4	1.68529	-0.00327	33.7974	9322.84	1.55446	0.000815099	30.9638	46970.2	1.68529	0.04124	33.519	11560.4	1.68529	0.00289	28.0892	60335.8
1.69348	0.00189	--	--	1.56433	0.000786753	--	--	1.55928	0.000173794	31.0047	47185.3	1.69348	-0.0039	33.8056	9230.5	1.56323	0.000816135	30.9719	46944.1	1.69348	0.03854	33.5272	11240.1	1.69348	0.00325	28.0973	60325.4
1.70167	0.00158	--	--	1.5731	0.000764909	--	--	1.56806	0.000160921	31.0129	47030.6	1.70167	-0.00449	33.8138	9104.3	1.572	0.000820868	30.9801	46914.8	1.70167	0.03642	33.5354	10989.8	1.70167	0.0032	28.1055	60321.3
1.70986	0.0012	--	--	1.58188	0.00074342	--	--	1.57683	0.000158254	31.0211	46925.1	1.70986	-0.00507	33.822	8989.55	1.58078	0.000827325	30.9883	46876.4	1.70986	0.03474	33.5436	10805.5	1.70986	0.00287	28.1137	60314.9
1.71805	0.000913076	--	--	1.59065	0.000732428	--	--	1.5856	0.000161591	31.0293	46928	1.71805	-0.00566	33.8302	8915.48	1.58955	0.000828544	30.9965	46828.6	1.71805	0.03282	33.5517	10836.9	1.71805	0.00247	28.1219	60264.9
1.72624	0.000945004	--	--	1.59942	0.000726503	--	--	1.59437	0.000164928	31.0375	46963.5	1.72624	-0.00612	33.8384	8859.99	1.59832	0.00081867	31.0047	46781.5	1.72624	0.03041	33.5599	11038.3	1.72624	0.00208	28.1301	60204.5
1.73443	0.00109	--	--	1.60819	0.000720579	--	--	1.60314	0.000172145	31.0457	47032	1.73443	-0.00431	33.8466	8808.65	1.60709	0.000808797	31.0129	46742.4	1.73443	0.02688	33.5681	11094	1.73443	0.00168	28.1383	60149.9
1.74262	0.00108	--	--	1.61696	0.000688322	--	--	1.61192	0.000175331	31.0539	47129.7	1.74262	-0.00209	33.8548	8745.7	1.61586	0.000788743	31.0211	46741.5	1.74262	0.02339	33.5763	10914	1.74262	0.00139	28.1465	60097.7
1.75081	0.00085415	--	--	1.62574	0.00064541	--	--	1.62069	0.000178518	31.062	47216.7	1.75081	-0.000499002	33.8629	8700.72	1.62464	0.000788691	31.0293	46757.5	1.75081	0.02258	33.5845	10772.8	1.75081	0.00121	28.1547	60026.7
1.759	0.000643953	--	--	1.63451	0.000641496	--	--	1.62946	0.000195338	31.0702	47255.6	1.759	-0.00042445	33.8711	8685.67	1.63341	0.000792195	31.0375	46779.4	1.759	0.02328	33.5927	10599.2	1.759	0.001	28.1629	59962.9
1.76718	0.000475831	--	--	1.64328	0.00062679	--	--	1.63823	0.000200745	31.0784	47226.1	1.76718	-0.000845224	33.8793	8688.49	1.64218	0.000792096	31.0457	46808.2	1.76719	0.02431	33.6009	10361.9	1.76719	0.000728558	28.1711	59912.9
1.77537	0.000322588	--	--	1.65205	0.000612084	--	--	1.647	0.000206153	31.0866	47163.3	1.77537	-0.0013	33.8875	8702.5	1.65095	0.000791998	31.0539	46858.1	1.77537	0.02488	33.6091	10196.4	1.77537	0.000393668	28.1792	59862.1
1.78356	0.000133101	--	--	1.66082	0.000596264	--	--	1.65578	0.000207668	31.0948	47101.4	1.78356	-0.00182	33.8957	8738.63	1.65972	0.000788297	31.062	46924.8	1.78356	0.02478	33.6173	10107.2	1.78356	8.74e-05	28.1874	59803.9
1.79175	-0.000109901	--	--	1.6696	0.000586682	--	--	1.66455	0.000209184	31.103	47043.7	1.79175	-0.00215	33.9039	8783.59	1.6685	0.000765204	31.0702	46965.7	1.79175	0.02347	33.6255	10176.8	1.79175	-8.71e-05	28.1956	59753.9
1.79994	-0.00048199	--	--	1.67837	0.000566751	--	--	1.67332	0.000224626	31.1112	46946.8	1.79994	-0.0023	33.9121	8818.45	1.67727	0.000764136	31.0784	46961.3	1.79994	0.02257	33.6336	10311.2	1.79994	-0.000169507	28.2038	59708
1.80813	-0.000804425	30.8163	46311.1	1.68714	0.000524161	--	--	1.68209	0.000235572	31.1194	46953.9	1.80813	-0.00218	33.9203	8820.86	1.68604	0.00075986	31.0866	46907.6	1.80813	0.02183	33.6418	10383.4	1.80813	-0.000193291	28.212	59670.1
1.81632	-0.00108	30.8245	46473.6	1.69591	0.000471558	--	--	1.69086	0.000238523	31.1276	47014.2	1.81632	-0.00199	33.9285	8770.83	1.69481	0.000760897	31.0948	46891.7	1.81632	0.02086	33.65	10354.4	1.81632	-0.000164431	28.2202	59645
1.82451	-0.00135	30.8327	46593.3	1.70468	0.000453393	--	--	1.69964	0.000241475	31.1358	47079.2	1.82451	-0.00189	33.9367	8813.43	1.70358	0.000763429	31.103	46902.7	1.82451	0.01903	33.6582	10200.8	1.82451	-0.000120317	28.2284	59620.7
1.8327	-0.00132	30.8409	46639.2	1.71346	0.00042919	--	--	1.70841	0.000241177	31.1439	47160.3	1.8327	-0.00194	33.9449	8859.25	1.71236	0.000764179	31.1112	46911.6	1.8327	0.0173	33.6664	10040.3	1.8327	-7.83e-05	28.2366	59577.3
1.84089	-0.00121	30.8491	46618.5	1.72223	0.000403284	--	--	1.71718	0.000240774	31.1521	47240.7	1.84089	-0.00326	33.953	8807.06	1.72113	0.000748551	31.1194	46911.6	1.84089	0.01823	33.6746	9967.36	1.84089	-4.06e-05	28.2448	59534.6
1.84908	-0.00114	30.8573	46602.6	1.731	0.000395023	--	--	1.72595	0.000242679	31.1603	47282.1	1.84908	-0.00437	33.9612	8654.44	1.7299	0.000732923	31.1276	46892.7	1.84908	0.0208	33.6828	9954.65	1.84908	-7.53e-06	28.2529	59506.9
1.85727	-0.00131	30.8655	46630.9	1.73977	0.000386763	--	--	1.73472	0.000271867	31.1685	47312.9	1.85727	-0.00377	33.9694	8521.83	1.73867	0.000718256	31.1358	46881	1.85727	0.0237	33.691	9942.31	1.85727	-7.29e-05	28.2611	59470.7
1.86546	-0.00153	30.8737	46631.7	1.74854	0.000368796	--	--	1.7435	0.000269993	31.1767	47333.7	1.86546	-0.00271	33.9776	8431.41	1.74744	0.00071736	31.1439	46876.2	1.86546	0.02646	33.6992	9907.6	1.86546	-9.8e-05	28.2693	59425.7
1.87365	-0.00141	30.8819	46631	1.75732	0.000334311	--	--	1.75227	0.000268119	31.1849	47324.2	1.87365	-0.00179	33.9858	8355.18	1.75622	0.000716464	31.1521	46869.5	1.87365	0.02898	33.7073	9853.32	1.87365	-5.75e-05	28.2775	59390.6
1.88184	-0.00115	30.8901	46637.6	1.76609	0.000315902	--	--	1.76104	0.000254482	31.1931	47300.4	1.88184	-0.00124	33.994	8270.91	1.76499	0.000721113	31.1603	46836.7	1.88184	0.02889	33.7155	9765.88	1.88184	-3e-05	28.2857	59362.6
1.89003	-0.000934617	30.8983	46605.5	1.77486	0.000283853	--	--	1.76981	0.000246388	31.2013	47341.6	1.89003	-0.00143	34.0022	8228.95	1.77376	0.000720566	31.1685	46784.3	1.89003	0.02725	33.7237	9657.57	1.89003	-3.75e-05	28.2939	59342
1.89822	-0.00080752	30.9064	46552.9	1.78363	0.000262009	--	--	1.77858	0.00024327	31.2095	47383.7	1.89822	-0.00133	34.0104	8219.53	1.78253	0.000720019	31.1767	46722.9	1.89822	0.0247	33.7319	9536.63	1.89822	5.21e-06	28.3021	59339
1.90641	-0.00073563	30.9146	46486.2	1.7924	0.000258642	--	--	1.78736	0.000212583	31.2176	47376.8	1.90641	-0.00103	34.0186	8191.07	1.7913	0.000716104	31.1849	46662.8	1.90641	0.02234	33.7401	9453.5	1.90641	0.000124492	28.3103	59344.9
1.9146	-0.000684515	30.9228	46410.3	1.80118	0.000255275	--	--	1.79613	0.000217952	31.2258	47324.2	1.9146	-0.000735628	34.0267	8126.12	1.80008	0.000707939	31.1931	46625.9	1.9146	0.02025	33.7483	9416.5	1.9146	0.00023847	28.3185	59350.2
1.92279	-0.000644123	30.931	46370.2	1.80995	0.000203132	--	--	1.8049	0.000251223	31.234	47279.9	1.92279	4.39e-05	34.0349	8063.48	1.80885	0.000699195	31.2013	46614	1.92279	0.0183	33.7565	9417.85	1.92279	0.00031761	28.3267	59307.6
1.93098	-0.000749648	30.9392	46325.9	1.81872	0.000173456	--	--	1.81367	0.000259841	31.2422	47205.3	1.93098	0.000798641	34.0431	8009.74	1.81762	0.000699817	31.2095	46625.5	1.93098	0.01819	33.7647	9435.22	1.93098	0.000347416	28.3348	59222.5
1.93917	-0.000989866	30.9474	46285.1	1.82749	0.000160698	--	--	1.82244	0.000258665	31.2504	47163.2	1.93917	0.00126	34.0513	7963.98	1.82639	0.000710633	31.2176	46622.7	1.93917	0.01952	33.7729	9441.96	1.93917	0.000395785	28.343	59143.2
1.94736	-0.00087288	30.9556	46264.7	1.83626	0.000140228	--	--	1.83122	0.000257489	31.2586	47128.9	1.94736	0.00101	34.0595	7921.89	1.83516	0.000710253	31.2258	46598.4	1.94736	0.02107	33.7811	9427.79	1.94736	0.000404975	28.3512	59094
1.95555	-0.000497308	30.9638	46259.7	1.84504	0.00013667	--	--	1.83999	0.000198101	31.2668	47124.2	1.95555	-9.33e-05	34.0677	7857.9	1.84394	0.000709873	31.234	46552.7	1.95555	0.02119	33.7893	9383.27	1.95555	0.000343752	28.3594	59076.5
1.96374	-0.000133886	30.972	46234.2	1.85381	0.000126389	--	--	1.84876	0.000230349	31.275	47120.5	1.96374	-0.000938749	34.0759	7787.8	1.85271	0.000708834	31.2422	46529.3	1.96374	0.01945	33.7974	9304.32	1.96374	0.000132929	28.3676	59075.4
1.97193	0.000159043	30.9801	46177.5	1.86258	0.000109977	--	--	1.85753	0.00026805	31.2832	47120.7	1.97193	-0.00152	34.0841	7727.95	1.86148	0.000697812	31.2504	46530.7	1.97193	0.01792	33.8056	9252.76	1.97193	-0.00014275	28.3758	59084.7
1.98012	0.000418555	30.9883	46121.5	1.87135	0.000102858	--	--	1.8663	0.000270995	31.2914	47053.9	1.98012	-0.00219	34.0923	7677.01	1.87025	0.000686018	31.2586	46512.7	1.98012	0.01826	33.8138	9230.12	1.98012	-0.000398781	28.384	59048.6
1.98831	0.000694719	30.9965	46127.9	1.88012	9.57e-05	--	--	1.87508	0.000264774	31.2995	46959.7	1.98831	-0.00303	34.1005	7623.76	1.87902	0.000692162	31.2668	46473.2	1.98831	0.01942	33.822	9195.34	1.98831	-0.000622188	28.3922	58989.3
1.9965	0.00096719	31.0047	46134.5	1.8889	6.34e-05	--	--	1.88385	0.000258552	31.3077	46886.5	1.9965	-0.00394	34.1086	7556.05	1.8878	0.000697865	31.275	46446.3	1.9965	0.01951	33.8302	9135.1	1.9965	-0.000762793	28.4004	58912.9
2.00469	0.00121	31.0129	46107.9	1.89767	2.91e-05	--	--	1.89262	0.000245839	31.3159	46845.5	2.00469	-0.00466	34.1168	7494.04	1.89657	0.000700483	31.2832	46446.7	2.00469	0.01808	33.8384	9054.68	2.00469	-0.000837431	28.4086	58847.4
2.01288	0.00141	31.0211	46101.3	1.90644	2.57e-05	--	--	1.90139	0.000263998	31.3241	46834	2.01288	-0.00513	34.125	7445.64	1.90534	0.000700485	31.2914	46493.8	2.01288	0.01566	33.8466	8968.89	2.01288	-0.00086422	28.4168	58762.7
2.02107	0.00124	31.0293	46139.1	1.91521	2.6e-05	--	--	1.91016	0.000285659	31.3323	46856.5	2.02107	-0.00396	34.1332	7405.93	1.91411	0.000700488	31.2995	46559.5	2.02107	0.01588	33.8548	8888.13	2.02107	-0.000728639	28.4249	58668.1
2.02926	0.00091451	31.0375	46178.6	1.92398	2.46e-05	--	--	1.91894	0.000289562	31.3405	46840.1	2.02926	-0.00174	34.1414	7360.5	1.92288	0.000687745	31.3077	46541.8	2.02926	0.01754	33.863	8823.97	2.02926	-0.000503348	28.4331	58593.1
2.03745	0.000679066	31.0457	46205.2	1.93276	2.31e-05	--	--	1.92771	0.000288949	31.3487	46690.6	2.03745	6.65e-05	34.1496	7306.12	1.93166	0.000667158	31.3159	46491.2	2.03745	0.01958	33.8712	8767.89	2.03745	-0.000260668	28.4413	58518.5
2.04564	0.000671004	31.0539	46243.6	1.94153	6.57e-06	--	--	1.93648	0.000288336	31.3569	46609.8	2.04564	0.0011	34.1578	7261.52	1.94043	0.000649718	31.3241	46428.5	2.04564	0.02128	33.8793	8742.36	2.04564	-2.15e-05	28.4495	58443.3
2.05383	0.000818343	31.062	46290.3	1.9503	-3.62e-06	--	--	1.94525	0.000288866	31.3651	46615.6	2.05383	0.0018	34.166	7225.51	1.9492	0.000654146	31.3323	46338.1	2.05383	0.02237	33.8875	8751.94	2.05383	0.000187601	28.4577	58382.1
2.06202	0.00102	31.0702	46374.4	1.95907	-1.38e-05	--	--	1.95402	0.000296439	31.3733	46611.6	2.06202	0.00235	34.1742	7185.54	1.95797	0.000654642	31.3405	46246	2.06202	0.02189	33.8957	8762.7	2.06202	0.000359935	28.4659	58340.8
2.07021	0.0012	31.0784	46445.3	1.96784	-3.8e-05	--	--	1.9628	0.000297674	31.3815	46597.5	2.07021	0.00261	34.1823	7151.44	1.96674	0.000655138	31.3487	46173.9	2.07021	0.02044	33.9039	8763.57	2.07021	0.000454725	28.4741	58306.3
2.0784	0.00134	31.0866	46475.1	1.97662	-4.03e-05	--	--	1.97157	0.000292957	31.3896	46550.4	2.0784	0.00261	34.1905	7132.25	1.97552	0.000654968	31.3569	46129.1	2.0784	0.01876	33.9121	8750.98	2.0784	0.000415105	28.4823	58236.2
2.08659	0.00133	31.0948	46458.6	1.98539	-4.26e-05	--	--	1.98034	0.00028824	31.3978	46517	2.08659	0.00239	34.1987	7115.15	1.98429	0.000654799	31.3651	46116	2.08659	0.01697	33.9203	8720.06	2.08659	0.000233673	28.4905	58150.9
2.09478	0.000878065	31.103	46417.1	1.99416	-4.71e-05	33.65	12157.7	1.98911	0.000283258	31.406	46439.3	2.09478	0.00234	34.2069	7075.02	1.99306	0.000652559	31.3732	46075.2	2.09478	0.01505	33.9285	8662.43	2.09478	9.71e-06	28.4987	58063.9
2.10297	0.00043752	31.1112	46405.1	2.00293	-5.16e-05	33.6582	11939.9	1.99788	0.000277043	31.4142	46385	2.10297	0.00298	34.2151	7014.63	2.00183	0.000649803	31.3814	45986.9	2.10297	0.0132	33.9367	8602.28	2.10297	-0.000108181	28.5068	57971.3
2.11116	0.000309868	31.1194	46413.2	2.0117	-6.81e-05	33.6664	13847.5	2.00666	0.000272748	31.4224	46361.1	2.11116	0.00408	34.2233	6960.25	2.0106	0.000649324	31.3896	45918.4	2.11116	0.01302	33.9449	8546.6	2.11116	0.000563011	28.515	57876.2
2.11935	0.000713812	31.1276	46414.4	2.02048	-9.26e-05	--	--	2.01543	0.000268452	31.4306	46364.4	2.11935	0.00531	34.2315	6920	2.01938	0.000649825	31.3978	45893.5	2.11935	0.01502	33.953	8500.25	2.11935	0.00136	28.5232	57793.6
2.12754	0.00138	31.1358	46401.6	2.02925	-0.000112067	--	--	2.0242	0.00023454	31.4388	46381.4	2.12754	0.00651	34.2397	6893.31	2.02815	0.000650128	31.406	45862.2	2.12754	0.01743	33.9612	8450.91	2.12754	0.00192	28.5314	57727
2.13573	0.00203	31.1439	46377.9	2.03802	-0.000119286	--	--	2.03297	0.000226583	31.447	46388	2.13573	0.00711	34.2479	6859.6	2.03692	0.000646227	31.4142	45831.2	2.13573	0.01953	33.9694	8397.32	2.13573	0.00214	28.5396	57654.3
2.14392	0.00261	31.1521	46347.3	2.04679	-0.00012225	--	--	2.04174	0.000224595	31.4552	46822.7	2.14392	0.00693	34.2561	6824.52	2.04569	0.000642325	31.4224	45769.4	2.14392	0.02079	33.9776	8334.18	2.14392	0.00215	28.5478	57588.6
2.1521	0.00314	31.1603	46302.8	2.05556	-0.000123083	--	--	2.05052	0.000236087	31.4633	47648.6	2.1521	0.00645	34.2642	6795.98	2.05446	0.000634155	31.4306	45792.1	2.15211	0.01983	33.9858	8269.44	2.15211	0.00203	28.556	57539.4
2.16029	0.00339	31.1685	46255.3	2.06434	-0.000126888	--	--	2.05929	0.000258669	31.4715	49114.8	2.16029	0.00549	34.2724	6763.56	2.06324	0.00062231	31.4388	45883	2.16029	0.01756	33.994	8240.61	2.16029	0.00187	28.5642	57482.2
2.16848	0.00327	31.1767	46224.8	2.07311	-0.000150606	--	--	2.06806	0.000289946	31.4797	49872.7	2.16848	0.00418	34.2806	6741.71	2.07201	0.000611222	31.447	45968.2	2.16848	0.01658	34.0022	8248.72	2.16848	0.00173	28.5724	57434.3
2.17667	0.00308	31.1849	46213.1	2.08188	-0.000172751	--	--	2.07683	0.000318731	31.4879	49856	2.17667	0.00251	34.2888	6731.83	2.08078	0.000632217	31.4551	46031.9	2.17667	0.01725	34.0104	8287.26	2.17667	0.00158	28.5805	57396.8
2.18486	0.00289	31.1931	46199.2	2.09065	-0.000188532	--	--	2.0856	0.000324162	31.4961	49423.5	2.18486	0.00075986	34.297	6718.77	2.08955	0.000634244	31.4633	46020	2.18486	0.01784	34.0186	8314.06	2.18486	0.00143	28.5887	57366.3
2.19305	0.00266	31.2013	46197.4	2.09942	-0.000193843	--	--	2.09438	0.000347578	31.5043	48810.2	2.19305	-0.000426676	34.3052	6706.35	2.09832	0.000633721	31.4715	45914.3	2.19305	0.01774	34.0267	8315.13	2.19305	0.00123	28.5969	57351.7
2.20124	0.00259	31.2095	46223.6	2.1082	-0.000199155	--	--	2.10315	0.000359073	31.5125	48471.5	2.20124	-0.000932852	34.3134	6694.24	2.1071	0.000633198	31.4797	45833.3	2.20124	0.01609	34.0349	8296.95	2.20124	0.000936936	28.6051	57369.6
2.20943	0.00251	31.2176	46263.1	2.11697	-0.000210195	--	--	2.11192	0.000361402	31.5207	48367.2	2.20943	-0.000828627	34.3216	6680.78	2.11587	0.000627868	31.4879	45763	2.20943	0.01673	34.0431	8260.14	2.20943	0.000755188	28.6133	57416.2
2.21762	0.00232	31.2258	46303.4	2.12574	-0.000224851	--	--	2.12069	0.000363732	31.5289	48325.6	2.21762	-0.000363287	34.3298	6655.25	2.12464	0.000618742	31.4961	45658.2	2.21762	0.02026	34.0513	8189.31	2.21762	0.000641506	28.6215	57470.5
2.22581	0.00212	31.234	46358.3	2.13451	-0.000229216	--	--	2.12946	0.000364679	31.5371	48220.3	2.22581	-0.000131971	34.338	6631.04	2.13341	0.000611147	31.5043	45581.2	2.22581	0.02487	34.0595	8126.08	2.22581	0.000537313	28.6297	57466.5
2.234	0.00194	31.2422	46371	2.14328	-0.000224942	--	--	2.13824	0.000359855	31.5452	48043	2.234	-0.000311839	34.3462	6611.23	2.14218	0.000614731	31.5125	45713.3	2.234	0.02951	34.0677	8090.21	2.234	0.000450599	28.6379	57360.2
2.24219	0.0019	31.2504	46348	2.15206	-0.000224498	--	--	2.14701	0.000355031	31.5534	47563.9	2.24219	-0.00116	34.3543	6588.33	2.15096	0.000620372	31.5207	46021.7	2.24219	0.03371	34.0759	8071.89	2.24219	0.000378893	28.6461	57236.7
2.25038	0.00198	31.2586	46318.7	2.16083	-0.000224462	--	--	2.15578	0.000357048	31.5616	47160.3	2.25038	-0.002	34.3625	6579.35	2.15973	0.000626026	31.5289	46392.5	2.25038	0.0374	34.0841	8056.25	2.25038	0.000286915	28.6543	57123.1
2.25857	0.00201	31.2668	46274.7	2.1696	-0.000224628	--	--	2.16455	0.000357342	--	--	2.25857	-0.00266	34.3707	6584.92	2.1685	0.000627216	31.5371	46621.2	2.25857	0.04033	34.0923	8041	2.25857	0.000163296	28.6624	57024
2.26676	0.00196	31.275	46239.1	2.17837	-0.000228156	--	--	2.17332	0.000357635	--	--	2.26676	-0.00323	34.3789	6593.89	2.17727	0.000623974	31.5452	46924.2	2.26676	0.04079	34.1005	8017.28	2.26676	5.8e-05	28.6706	56932.6
2.27495	0.00174	31.2832	46223.7	2.18714	-0.000231683	--	--	2.1821	0.000358786	--	--	2.27495	-0.00344	34.3871	6596.91	2.18604	0.000620732	31.5534	47212	2.27495	0.0391	34.1086	7972.12	2.27495	-3.94e-05	28.6788	56856.3
2.28314	0.00127	31.2914	46229.3	2.19592	-0.000238771	33.8384	12192.7	2.19087	0.000358967	--	--	2.28314	-0.00342	34.3953	6585.32	2.19482	0.000613722	31.5616	47375	2.28314	0.03648	34.1168	7930.09	2.28314	-0.000140831	28.687	56797.5
2.29133	0.000818325	31.2995	46211	2.20469	-0.000250117	33.8466	10013.4	2.19964	0.000357664	--	--	2.29133	-0.00338	34.4035	6563.95	2.20359	0.000605402	31.5698	47191.2	2.29133	0.03435	34.125	7898.06	2.29133	-0.000240131	28.6952	56738.3
2.29952	0.000668717	31.3077	46192.6	2.21346	-0.000259526	33.8548	9315.2	2.20841	0.000356361	--	--	2.29952	-0.00336	34.4117	6551.98	2.21236	0.000596563	31.578	46808.4	2.29952	0.03258	34.1332	7887	2.29952	-0.000335187	28.7034	56676.7
2.30771	0.000635043	31.3159	46165.6	2.22223	-0.00025533	33.8629	9016.91	2.21718	0.000344308	--	--	2.30771	-0.00412	34.4199	6575.2	2.22113	0.000604797	31.5862	46363.9	2.30771	0.03091	34.1414	7877.63	2.30771	-0.000482234	28.7116	56592.1
2.3159	0.000617798	31.3241	46134.9	2.231	-0.000254165	33.8711	8813.35	2.22596	0.000331364	--	--	2.3159	-0.00556	34.428	6631.14	2.2299	0.000616195	31.5944	45970.3	2.3159	0.02923	34.1496	7869.62	2.3159	-0.000616428	28.7198	56511.2
2.32409	0.000733186	31.3323	46099.3	2.23978	-0.000253	33.8793	8583.92	2.23473	0.000329515	--	--	2.32409	-0.0069	34.4362	6723.43	2.23868	0.000612557	31.6026	45679.6	2.32409	0.0275	34.1578	7861.32	2.32409	-0.000725131	28.728	56455.4
2.33228	0.000952769	31.3405	46081	2.24855	-0.000246474	33.8875	8389.34	2.2435	0.000328944	--	--	2.33228	-0.00734	34.4444	6853.32	2.24745	0.000608919	31.6107	45477.3	2.33228	0.02466	34.166	7850.81	2.33228	-0.000818608	28.7361	56411.9
2.34047	0.00124	31.3487	46089.3	2.25732	-0.000252407	33.8957	8278.55	2.25227	0.000328373	--	--	2.34047	-0.00726	34.4526	6975.79	2.25622	0.00060029	31.6189	45335.8	2.34047	0.02396	34.1742	7818.87	2.34047	-0.000892437	28.7443	56360.6
2.34866	0.00173	31.3569	46081.4	2.26609	-0.00025834	33.9039	8207.9	2.26104	0.000318686	--	--	2.34866	-0.00693	34.4608	6991.46	2.26499	0.000595497	31.6271	45383.6	2.34866	0.02509	34.1824	7781.09	2.34866	-0.000829551	28.7525	56274
2.35685	0.00236	31.3651	46083.6	2.27486	-0.00027182	33.9121	8140.36	2.26982	0.00029711	--	--	2.35685	-0.00588	34.469	6908.78	2.27376	0.000595392	31.6353	45578.1	2.35685	0.02577	34.1906	7730.58	2.35685	-0.000433744	28.7607	56184.2
2.36504	0.00295	31.3733	46100.4	2.28364	-0.000299032	33.9203	8093.66	2.27859	0.000278198	--	--	2.36504	-0.00454	34.4772	6879.96	2.28254	0.000589375	31.6435	45737.9	2.36504	0.02544	34.1987	7707.08	2.36504	0.000152439	28.7689	56084
2.37323	0.00347	31.3815	46101.9	2.29241	-0.000307644	33.9285	8136.28	2.28736	0.000276937	--	--	2.37323	-0.00329	34.4854	6914.2	2.29131	0.000588327	31.6517	45770.9	2.37323	0.02463	34.2069	7725.21	2.37323	0.000750434	28.7771	55984.7
2.38142	0.00327	31.3896	46084	2.30118	-0.000316928	33.9367	8199.21	2.29613	0.000279813	--	--	2.38142	-0.00218	34.4936	6929.54	2.30008	0.00058728	31.6599	45670.6	2.38142	0.02367	34.2151	7742.79	2.38142	0.00119	28.7853	55904.3
2.38961	0.00284	31.3978	46061.5	2.30995	-0.000330268	33.9449	8281.57	2.3049	0.00028269	--	--	2.38961	-0.00163	34.5018	6886.27	2.30885	0.000580963	31.6681	45616.9	2.38961	0.02265	34.2233	7752.82	2.38961	0.00144	28.7935	55850.1
2.3978	0.00253	31.406	46032.5	2.31872	-0.000327405	33.953	8346.48	2.31368	0.000283222	--	--	2.3978	-0.000775303	34.51	6819.87	2.31762	0.00057737	31.6763	45605.6	2.3978	0.02131	34.2315	7704.88	2.3978	0.00162	28.8017	55821.4
2.40599	0.00237	31.4142	46003.3	2.3275	-0.000326523	33.9612	8254.07	2.32245	0.000304913	--	--	2.40599	0.000221642	34.5181	6770.99	2.3264	0.000574539	31.6845	45574	2.40599	0.02012	34.2397	7637.38	2.40599	0.00177	28.8099	55809.2
2.41418	0.00256	31.4224	45993.1	2.33627	-0.000328133	33.9694	8146.58	2.33122	0.000313365	--	--	2.41418	0.00113	34.5263	6735.67	2.33517	0.000578705	31.6927	45415.9	2.41418	0.01955	34.2479	7598.12	2.41418	0.00191	--	--
2.42237	0.00278	31.4306	46002.4	2.34504	-0.000329743	33.9776	8063.36	2.33999	0.000317213	--	--	2.42237	0.00116	34.5345	6691.17	2.34394	0.000590584	--	--	2.42237	0.0193	34.2561	7564.13	2.42237	0.00199	--	--
2.43056	0.00286	31.4388	46044.7	2.35381	-0.000339858	33.9858	8169.25	2.34876	0.00032106	--	--	2.43056	0.000569458	34.5427	6625.39	2.35271	0.000589938	--	--	2.43056	0.01917	34.2643	7522.51	2.43056	0.00217	--	--
2.43875	0.00265	31.447	46058.6	2.36258	-0.000342772	33.994	8584.99	2.35754	0.000330385	--	--	2.43875	-0.000154113	34.5509	6558.12	2.36148	0.000589291	--	--	2.43875	0.01952	34.2724	7486.87	2.43875	0.00229	--	--
2.44694	0.00241	31.4552	46070.1	2.37136	-0.000345685	34.0022	8926.17	2.36631	0.000331162	--	--	2.44694	-0.000899755	34.5591	6502.51	2.37026	0.000581682	--	--	2.44694	0.02054	34.2806	7462.31	2.44694	0.00227	--	--
2.45513	0.00216	31.4633	46078.5	2.38013	-0.000358631	34.0104	8770.37	2.37508	0.000331938	--	--	2.45513	-0.00177	34.5673	6457.82	2.37903	0.000572252	--	--	2.45513	0.02123	34.2888	7441.89	2.45513	0.00217	--	--
2.46332	0.00188	31.4715	46063.2	2.3889	-0.000363071	34.0186	8200.62	2.38385	0.000341265	--	--	2.46332	-0.00252	34.5755	6424.74	2.3878	0.0005691	--	--	2.46332	0.02124	34.297	7408.74	2.46332	0.00204	--	--
2.47151	0.00154	31.4797	45998.2	2.39767	-0.00038476	34.0267	7928.8	2.39262	0.000338673	--	--	2.47151	-0.00222	34.5836	6402.81	2.39657	0.000564521	--	--	2.47151	0.02077	34.3052	7358.78	2.47151	0.00192	--	--
2.4797	0.00148	31.4879	45914.2	2.40644	-0.000402054	34.0349	8011.49	2.4014	0.000336082	--	--	2.4797	-0.00144	34.5918	6396.85	2.40534	0.000558839	--	--	2.4797	0.01994	34.3134	7304.5	2.4797	0.0018	--	--
2.48789	0.00172	31.4961	45855.4	2.41522	-0.000415183	34.0431	8394.27	2.41017	0.000329686	--	--	2.48789	-0.000551067	34.6	6412.67	2.41412	0.000559902	--	--	2.48789	0.01833	34.3216	7261.5	2.48789	0.00172	--	--
2.49608	0.0022	31.5043	45783.2	2.42399	-0.000424698	34.0513	9033.63	2.41894	0.000316441	--	--	2.49608	0.000531192	34.6082	6432.13	2.42289	0.000557561	--	--	2.49608	0.01667	34.3298	7237.26	2.49608	0.00165	--	--
2.50427	0.00274	31.5125	45702.6	2.43276	-0.000422137	34.0595	9749.99	2.42771	0.000321115	--	--	2.50427	0.00169	34.6164	6431.65	2.43166	0.000555219	--	--	2.50427	0.01527	34.338	7207.76	2.50427	0.00158	--	--
2.51246	0.0031	31.5207	45650.7	2.44153	-0.000404543	34.0677	9612.51	2.43648	0.000333011	--	--	2.51246	0.00287	34.6246	6477.7	2.44043	0.00054957	--	--	2.51246	0.01485	34.3462	7172.45	2.51246	0.00149	--	--
2.52065	0.00322	31.5289	45638	2.4503	-0.000397928	34.0759	9336.78	2.44526	0.000349982	--	--	2.52065	0.0045	34.6328	6565.01	2.4492	0.000539091	--	--	2.52065	0.01481	34.3543	7141.04	2.52065	0.00135	--	--
2.52883	0.00322	31.5371	45595.8	2.45908	-0.000395254	34.0841	9140.81	2.45403	0.000355302	--	--	2.52883	0.00556	34.641	6667.86	2.45798	0.000527888	--	--	2.52884	0.01482	34.3625	7110.13	2.52884	0.00109	--	--
2.53702	0.00317	31.5452	45547.2	2.46785	-0.000395358	34.0923	8960.51	2.4628	0.000350223	--	--	2.53702	0.00565	34.6492	6748.09	2.46675	0.000525195	--	--	2.53703	0.01703	34.3707	7097.73	2.53703	0.000892276	--	--
2.54521	0.00309	31.5534	45516.4	2.47662	-0.000395461	34.1005	8751.32	2.47157	0.000345145	--	--	2.54521	0.00459	34.6574	6789.26	2.47552	0.000539479	--	--	2.54521	0.02032	34.3789	7095.48	2.54521	0.00076574	--	--
2.5534	0.00376	31.5616	45454.1	2.48539	-0.000393436	34.1086	8630.46	2.48034	0.000329668	--	--	2.5534	0.00622	34.6656	6743.23	2.48429	0.000545947	--	--	2.5534	0.02227	34.3871	7067.24	2.5534	0.000671583	--	--
2.56159	0.00466	31.5698	45403.3	2.49416	-0.000387717	34.1168	8506.43	2.48912	0.00032599	--	--	2.56159	0.00911	34.6737	6657.59	2.49306	0.000547638	--	--	2.56159	0.02236	34.3953	7002.17	2.56159	0.00060997	--	--
2.56978	0.00546	31.578	45367.2	2.50294	-0.000377761	34.125	8399.83	2.49789	0.000322585	--	--	2.56978	0.01136	34.6819	6675.94	2.50184	0.000545775	--	--	2.56978	0.02196	34.4035	6976.94	2.56978	0.000535407	--	--
2.57797	0.00578	31.5862	45282.7	2.51171	-0.000361898	34.1332	8251.37	2.50666	0.00031918	--	--	2.57797	0.01275	34.6901	6893.51	2.51061	0.000543911	--	--	2.57797	0.02097	34.4117	6975.42	2.57797	0.000431171	--	--
2.58616	0.00571	31.5944	45202.6	2.52048	-0.000363309	34.1414	8141.07	2.51543	0.000330017	--	--	2.58616	0.01266	34.6983	7200.29	2.51938	0.000539997	--	--	2.58616	0.01918	34.4199	6978.65	2.58616	0.000421248	--	--
2.59435	0.00539	31.6026	45188.3	2.52925	-0.00036472	34.1496	8080.25	2.5242	0.000332912	--	--	2.59435	0.01081	34.7065	7422.43	2.52815	0.000543501	--	--	2.59435	0.017	34.428	6947.33	2.59435	0.000373979	--	--
2.60254	0.00488	31.6108	45198.4	2.53802	-0.000372565	34.1578	7875.42	2.53298	0.000332005	--	--	2.60254	0.00841	34.7147	7530.92	2.53692	0.00055465	--	--	2.60254	0.01483	34.4362	6904.88	2.60254	0.000222391	--	--
2.61073	0.00431	31.619	45191.9	2.5468	-0.000386911	34.166	7824.22	2.54175	0.000331099	--	--	2.61073	0.00629	34.7229	7561.01	2.5457	0.000559153	--	--	2.61073	0.01275	34.4444	6895.68	2.61073	0.00012756	--	--
2.61892	0.00404	31.6271	45112.7	2.55557	-0.0003895	34.1742	9665.76	2.55052	0.000328513	--	--	2.61892	0.00481	34.7311	7505.41	2.55447	0.000558814	--	--	2.61892	0.01237	34.4526	6919.1	2.61892	4.72e-05	--	--
2.62711	0.0039	31.6353	45041.9	2.56434	-0.00039209	34.1823	15495.1	2.55929	0.000318255	--	--	2.62711	0.00359	34.7393	7339.33	2.56324	0.000558475	--	--	2.62711	0.01267	34.4608	6947.03	2.62711	-6.01e-05	--	--
2.6353	0.00375	31.6435	44970.3	2.57311	-0.000393579	--	--	2.56806	0.000302384	--	--	2.6353	0.00244	34.7475	7197.13	2.57201	0.000557513	--	--	2.6353	0.01298	34.469	6965.72	2.6353	-0.000150879	--	--
2.64349	0.00344	31.6517	44896.6	2.58188	-0.000391414	--	--	2.57684	0.000305743	--	--	2.64349	0.00123	34.7556	7114.88	2.58078	0.000535096	--	--	2.64349	0.01456	34.4772	6917.88	2.64349	-0.000243902	--	--
2.65168	0.00292	31.6599	44839.1	2.59066	-0.000391954	34.2069	13593.3	2.58561	0.00030444	--	--	2.65168	0.000369177	34.7638	7073.94	2.58956	0.00052795	--	--	2.65168	0.01705	34.4854	6863.51	2.65168	-0.000352766	--	--
2.65987	0.00261	31.6681	44830.8	2.59943	-0.000392494	34.2151	11680.9	2.59438	0.000303137	--	--	2.65987	0.000470701	34.772	7096.7	2.59833	0.000530441	--	--	2.65987	0.01939	34.4936	6814.78	2.65987	-0.000479694	--	--
2.66806	0.00254	31.6763	44833.6	2.6082	-0.000411015	34.2233	10569.3	2.60315	0.00028959	--	--	2.66806	0.000889011	34.7802	7144.07	2.6071	0.000531757	--	--	2.66806	0.02132	34.5018	6762.45	2.66806	-0.000617498	--	--
2.67625	0.00257	31.6845	44846.9	2.61697	-0.000406853	34.2315	10768.4	2.61192	0.000299919	--	--	2.67625	0.00119	34.7884	7195.56	2.61587	0.000532487	--	--	2.67625	0.02019	34.51	6710.58	2.67625	-0.000712131	--	--
2.68444	0.00267	31.6927	44765.8	2.62574	-0.000405786	34.2397	11852.4	2.6207	0.000302048	--	--	2.68444	0.00136	34.7966	7222.79	2.62464	0.000524539	--	--	2.68444	0.01838	34.5181	6680.02	2.68444	-0.000773157	--	--
2.69263	0.00269	31.7008	44642.9	2.63452	-0.000404718	34.2479	13022.9	2.62947	0.000314851	--	--	2.69263	0.00145	34.8048	7233.72	2.63342	0.000516591	--	--	2.69263	0.01656	34.5263	6663.33	2.69263	-0.000822486	--	--
2.70082	0.00258	31.709	44548.1	2.64329	-0.000403822	34.2561	13833.1	2.63824	0.000323927	--	--	2.70082	0.00152	34.813	7240.85	2.64219	0.000501318	--	--	2.70082	0.01446	34.5345	6648.03	2.70082	-0.000864516	--	--
2.70901	0.00226	31.7172	44490	2.65206	-0.000400055	34.2642	13282.1	2.64701	0.000327835	--	--	2.70901	0.00157	34.8212	7178.82	2.65096	0.000505485	--	--	2.70901	0.0127	34.5427	6624.13	2.70901	-0.000826766	--	--
2.7172	0.00173	31.7254	44428.1	2.66083	-0.000403147	--	--	2.65578	0.000329159	--	--	2.7172	0.00168	34.8293	6871.66	2.65973	0.000508075	--	--	2.7172	0.01204	34.5509	6579.91	2.7172	-0.00073537	--	--
2.72539	0.00129	31.7336	44373	2.6696	-0.000406239	--	--	2.66456	0.000326473	--	--	2.72539	0.00182	34.8375	6614.53	2.6685	0.000510397	--	--	2.72539	0.0118	34.5591	6516.29	2.72539	-0.000643273	--	--
2.73358	0.00098759	31.7418	44308.1	2.67838	-0.000413096	--	--	2.67333	0.000323788	--	--	2.73358	0.00198	34.8457	6471.71	2.67728	0.000517489	--	--	2.73358	0.01148	34.5673	6466.46	2.73358	-0.000562081	--	--
2.74177	0.000787185	31.75	44266	2.68715	-0.000425823	--	--	2.6821	0.000348512	--	--	2.74177	0.00211	34.8539	6422.45	2.68605	0.000515013	--	--	2.74177	0.011	34.5755	6453.8	2.74177	-0.000302421	--	--
2.74996	0.00070707	31.7582	44221.7	2.69592	-0.000405669	--	--	2.69087	0.00036794	--	--	2.74996	0.00218	34.8621	6480.44	2.69482	0.000512537	--	--	2.74996	0.00953	34.5837	6459.9	2.74996	3.96e-05	--	--
2.75815	0.0006871	31.7664	44194.1	2.70469	-0.000400451	--	--	2.69964	0.000384073	--	--	2.75815	0.00114	34.8703	6620.09	2.70359	0.000506028	--	--	2.75815	0.0086	34.5919	6472.04	2.75815	0.000369528	--	--
2.76634	0.000697581	31.7746	44142.7	2.71346	-0.000402252	--	--	2.70842	0.000383072	--	--	2.76634	-0.000124642	34.8785	6748.7	2.71236	0.000511902	--	--	2.76634	0.00946	34.6	6482.62	2.76634	0.000589958	--	--
2.77453	0.000763304	31.7828	44105.1	2.72224	-0.000404054	--	--	2.71719	0.00038207	--	--	2.77453	-0.00138	34.8867	6714.85	2.72114	0.000514623	--	--	2.77453	0.01221	34.6082	6525.91	2.77453	0.00067397	--	--
2.78272	0.000890806	31.7909	44099.5	2.73101	-0.000433736	--	--	2.72596	0.00037649	--	--	2.78272	-0.00274	34.8949	6807.44	2.72991	0.000517344	--	--	2.78272	0.01518	34.6164	6607.58	2.78272	0.000617228	--	--
2.79091	0.00103	31.7991	44110	2.73978	-0.000459035	--	--	2.73473	0.000356208	--	--	2.79091	-0.00403	34.9031	6871.56	2.73868	0.000534904	--	--	2.79091	0.01775	34.6246	6704.79	2.79091	0.000503637	--	--
2.7991	0.00141	31.8073	44098.5	2.74855	-0.000462715	--	--	2.7435	0.000333158	--	--	2.7991	-0.005	34.9113	6805.32	2.74745	0.000540159	--	--	2.7991	0.0196	34.6328	6795.18	2.7991	0.000426917	--	--
2.80729	0.00212	31.8155	44113.6	2.75732	-0.000453587	--	--	2.75228	0.000334634	--	--	2.80729	-0.00572	34.9194	6765.39	2.75622	0.000538383	--	--	2.80729	0.02168	34.641	6832.57	2.80729	0.000374585	--	--
2.81548	0.00279	31.8237	44155.3	2.7661	-0.00044915	--	--	2.76105	0.000341435	--	--	2.81548	-0.00628	34.9276	6771.99	2.765	0.000536606	--	--	2.81548	0.02401	34.6492	6858.55	2.81548	0.00033147	--	--
2.82367	0.00328	--	--	2.77487	-0.000440226	--	--	2.76982	0.000348236	--	--	2.82367	-0.00676	34.9358	6803.26	2.77377	0.000526784	--	--	2.82367	0.02623	34.6574	6891.47	2.82367	0.000329518	--	--
2.83186	0.00321	--	--	2.78364	-0.000439222	--	--	2.77859	0.000358025	--	--	2.83186	-0.00727	34.944	6896.54	2.78254	0.000519705	--	--	2.83186	0.02826	34.6656	6916.46	2.83186	0.000345423	--	--
2.84005	0.00283	--	--	2.79241	-0.000441901	--	--	2.78736	0.000362123	--	--	2.84005	-0.00782	34.9522	7048.78	2.79131	0.000504746	--	--	2.84005	0.0294	34.6737	6937.43	2.84005	0.000344569	--	--
2.84824	0.00257	--	--	2.80118	-0.00044458	--	--	2.79614	0.000363831	--	--	2.84824	-0.00782	34.9604	6991.15	2.80008	0.000506891	--	--	2.84824	0.02945	34.6819	6959.73	2.84824	0.000320296	--	--
2.85643	0.0024	--	--	2.80996	-0.000448299	--	--	2.80491	0.000359339	--	--	2.85643	-0.00773	--	--	2.80886	0.000505024	--	--	2.85643	0.02734	34.6901	6970.26	2.85643	0.000281402	--	--
2.86462	0.00213	--	--	2.81873	-0.000452017	--	--	2.81368	0.000354847	--	--	2.86462	-0.00781	--	--	2.81763	0.000503157	--	--	2.86462	0.02407	34.6983	6996.44	2.86462	0.000360021	--	--
2.87281	0.0017	--	--	2.8275	-0.000455858	--	--	2.82245	0.000389031	--	--	2.87281	-0.00822	--	--	2.8264	0.00049904	--	--	2.87281	0.02151	34.7065	7027.82	2.87281	0.000497403	--	--
2.881	0.00174	--	--	2.83627	-0.000462168	--	--	2.83122	0.00041528	--	--	2.881	-0.00876	--	--	2.83517	0.000484706	--	--	2.881	0.02171	34.7147	7031.69	2.881	0.000621658	--	--
2.88919	0.00219	--	--	2.84504	-0.000467451	--	--	2.84	0.000426935	--	--	2.88919	-0.00875	--	--	2.84394	0.000484142	--	--	2.88919	0.02297	34.7229	7017.37	2.88919	0.000723133	--	--
2.89738	0.00262	--	--	2.85382	-0.000467754	--	--	2.84877	0.000432158	--	--	2.89738	-0.00854	--	--	2.85272	0.000500942	--	--	2.89738	0.02375	34.7311	6986.53	2.89738	0.00097391	--	--
2.90557	0.00289	--	--	2.86259	-0.000468058	--	--	2.85754	0.0004296	--	--	2.90557	-0.00838	--	--	2.86149	0.000503197	--	--	2.90557	0.02384	34.7393	6936.33	2.90557	0.00121	--	--
2.91375	0.00284	--	--	2.87136	-0.000476624	--	--	2.86631	0.000427041	--	--	2.91375	-0.00846	--	--	2.87026	0.000503906	--	--	2.91376	0.02284	34.7475	6863.23	2.91376	0.00135	--	--
2.92194	0.00261	--	--	2.88013	-0.000483672	--	--	2.87508	0.000416703	--	--	2.92194	-0.00882	--	--	2.87903	0.000503841	--	--	2.92194	0.0199	34.7556	6816.83	2.92194	0.00131	--	--
2.93013	0.00272	--	--	2.8889	-0.000455715	--	--	2.88386	0.000403081	--	--	2.93013	-0.00971	--	--	2.8878	0.000503777	--	--	2.93013	0.01814	34.7638	6783.22	2.93013	0.00105	--	--
2.93832	0.0029	--	--	2.89768	-0.00042912	--	--	2.89263	0.00040007	--	--	2.93832	-0.01039	--	--	2.89658	0.000496077	--	--	2.93832	0.0178	34.772	6755.78	2.93832	0.000809659	--	--
2.94651	0.003	--	--	2.90645	-0.000416894	--	--	2.9014	0.000396717	--	--	2.94651	-0.0102	--	--	2.90535	0.000493006	--	--	2.94651	0.01889	34.7802	6746.77	2.94651	0.000580098	--	--
2.9547	0.00279	--	--	2.91522	-0.000412793	--	--	2.91017	0.000395179	--	--	2.9547	-0.00953	--	--	2.91412	0.000489934	--	--	2.9547	0.02047	34.7884	6800.47	2.9547	0.000330285	--	--
2.96289	0.00245	--	--	2.92399	-0.000418382	--	--	2.91894	0.000393641	--	--	2.96289	-0.00882	--	--	2.92289	0.000489731	--	--	2.96289	0.0213	34.7966	6927.86	2.96289	9.89e-05	--	--
2.97108	0.00208	--	--	2.93276	-0.00042397	--	--	2.92772	0.000388299	--	--	2.97108	-0.00819	--	--	2.93166	0.000493255	--	--	2.97108	0.02112	34.8048	7146.13	2.97108	1.98e-05	--	--
2.97927	0.00196	--	--	2.94154	-0.000422744	--	--	2.93649	0.000372741	--	--	2.97927	-0.00767	--	--	2.94044	0.000494306	--	--	2.97927	0.01964	34.813	7518.42	2.97927	1.89e-05	--	--
2.98746	0.00215	--	--	2.95031	-0.000416487	--	--	2.94526	0.000379408	--	--	2.98746	-0.0073	--	--	2.94921	0.000495357	--	--	2.98746	0.02008	34.8212	7410.13	2.98746	2.78e-05	--	--
2.99565	0.00252	--	--	2.95908	-0.000420382	--	--	2.95403	0.000387369	--	--	2.99565	-0.00727	--	--	2.95798	0.00049502	--	--	2.99565	0.02271	34.8293	8690.22	2.99565	-3.21e-05	--	--
3.00384	0.00271	--	--	2.96785	-0.000424278	--	--	2.9628	0.00039156	--	--	3.00384	-0.0074	--	--	2.96675	0.000494684	--	--	3.00384	0.02633	--	--	3.00384	-0.000184205	--	--
3.01203	0.00263	--	--	2.97662	-0.000432432	--	--	2.97158	0.000393923	--	--	3.01203	-0.00755	--	--	2.97552	0.000492815	--	--	3.01203	0.03021	--	--	3.01203	-0.00028298	--	--
3.02022	0.00254	--	--	2.9854	-0.000433194	--	--	2.98035	0.000392939	--	--	3.02022	-0.00782	--	--	2.9843	0.000494454	--	--	3.02022	0.03259	--	--	3.02022	-0.000343689	--	--
3.02841	0.00246	--	--	2.99417	-0.000433957	--	--	2.98912	0.000391955	--	--	3.02841	-0.00737	--	--	2.99307	0.000496093	--	--	3.02841	0.03291	--	--	3.02841	-0.000396433	--	--
3.0366	0.00237	--	--	3.00294	-0.000436051	--	--	2.99789	0.000379506	--	--	3.0366	-0.00586	--	--	3.00184	0.000499191	--	--	3.0366	0.03056	--	--	3.0366	-0.000350037	--	--
3.04479	0.00208	--	--	3.01171	-0.000440233	--	--	3.00666	0.000382974	--	--	3.04479	-0.00159	--	--	3.01061	0.00049943	--	--	3.04479	0.02651	--	--	3.04479	-0.000193803	--	--
3.05298	0.00159	--	--	3.02048	-0.000451329	--	--	3.01544	0.000392367	--	--	3.05298	0.00302	--	--	3.01938	0.00048971	--	--	3.05298	0.02395	--	--	3.05298	-3.72e-05	--	--
3.06117	0.000997222	--	--	3.02926	-0.000453311	--	--	3.02421	0.000395248	--	--	3.06117	0.00678	--	--	3.02816	0.000479991	--	--	3.06117	0.0223	--	--	3.06117	8.19e-05	--	--
3.06936	0.000524807	--	--	3.03803	-0.000455293	--	--	3.03298	0.000402886	--	--	3.06936	0.00859	--	--	3.03693	0.000456079	--	--	3.06936	0.02047	--	--	3.06936	7.26e-06	--	--
3.07755	0.000411806	--	--	3.0468	-0.000471663	--	--	3.04175	0.000405614	--	--	3.07755	0.0084	--	--	3.0457	0.000445095	--	--	3.07755	0.01834	--	--	3.07755	-0.000111103	--	--
3.08574	0.000484462	--	--	3.05557	-0.000478344	--	--	3.05052	0.000408342	--	--	3.08574	0.00707	--	--	3.05447	0.000448208	--	--	3.08574	0.0162	--	--	3.08574	-0.000211044	--	--
3.09393	0.000577473	--	--	3.06434	-0.000489994	--	--	3.0593	0.000408817	--	--	3.09393	0.00537	--	--	3.06324	0.000460561	--	--	3.09393	0.01463	--	--	3.09393	-0.000302963	--	--
3.10212	0.000507311	--	--	3.07312	-0.000494403	--	--	3.06807	0.000425134	--	--	3.10212	0.00353	--	--	3.07202	0.00045914	--	--	3.10212	0.01394	--	--	3.10212	-0.000409392	--	--
3.11031	0.000224	--	--	3.08189	-0.000473799	--	--	3.07684	0.000440862	--	--	3.11031	0.00134	--	--	3.08079	0.000457719	--	--	3.11031	0.01308	--	--	3.11031	-0.000513007	--	--
3.1185	0.000116708	--	--	3.09066	-0.000472611	--	--	3.08561	0.000458092	--	--	3.1185	-0.000789033	--	--	3.08956	0.000452614	--	--	3.1185	0.01167	--	--	3.1185	-0.000600028	--	--
3.12669	0.000214096	--	--	3.09943	-0.000473165	--	--	3.09438	0.00047551	--	--	3.12669	-0.00233	--	--	3.09833	0.000454616	--	--	3.12669	0.00922	--	--	3.12669	-0.000690599	--	--
3.13488	0.000391565	--	--	3.1082	-0.000473719	--	--	3.10316	0.000471596	--	--	3.13488	-0.00351	--	--	3.1071	0.000468601	--	--	3.13488	0.00687	--	--	3.13488	-0.000792714	--	--
3.14307	0.000377753	--	--	3.11698	-0.000481072	--	--	3.11193	0.000467683	--	--	3.14307	-0.00473	--	--	3.11588	0.000473662	--	--	3.14307	0.0067	--	--	3.14307	-0.000927184	--	--
3.15126	9.16e-05	--	--	3.12575	-0.000488399	--	--	3.1207	0.000457895	--	--	3.15126	-0.00606	--	--	3.12465	0.000476679	--	--	3.15126	0.00718	--	--	3.15126	-0.00105	--	--
3.15945	-0.000320324	--	--	3.13452	-0.000489888	--	--	3.12947	0.000460776	--	--	3.15945	-0.00758	--	--	3.13342	0.000487966	--	--	3.15945	0.00742	--	--	3.15945	-0.0011	--	--
3.16764	-0.000260717	--	--	3.14329	-0.000465499	--	--	3.13824	0.000468416	--	--	3.16764	-0.00838	--	--	3.14219	0.0004935	--	--	3.16764	0.00722	--	--	3.16764	-0.00109	--	--
3.17583	4e-05	--	--	3.15206	-0.000465964	--	--	3.14702	0.000478325	--	--	3.17583	-0.0082	--	--	3.15096	0.000494344	--	--	3.17583	0.01071	--	--	3.17583	-0.000971331	--	--
3.18402	0.000226343	--	--	3.16084	-0.00046643	--	--	3.15579	0.000481424	--	--	3.18402	-0.00815	--	--	3.15974	0.000493558	--	--	3.18402	0.01532	--	--	3.18402	-0.00079723	--	--
3.19221	0.000238608	--	--	3.16961	-0.000473076	--	--	3.16456	0.000481162	--	--	3.19221	-0.00866	--	--	3.16851	0.000492772	--	--	3.19221	0.01937	--	--	3.19221	-0.000630382	--	--
3.2004	5.76e-06	--	--	3.17838	-0.000474148	--	--	3.17333	0.000478185	--	--	3.2004	-0.01009	--	--	3.17728	0.000490578	--	--	3.2004	0.02228	--	--	3.2004	-0.000488522	--	--
3.20859	-0.000131006	--	--	3.18715	-0.00047522	--	--	3.1821	0.000475208	--	--	3.20859	-0.01147	--	--	3.18605	0.000499356	--	--	3.20859	0.02161	--	--	3.20859	-0.000296906	--	--
3.21678	-3.55e-05	--	--	3.19592	-0.00048146	--	--	3.19088	0.000453722	--	--	3.21678	-0.01208	--	--	3.19482	0.000501041	--	--	3.21678	0.01873	--	--	3.21678	-5.99e-05	--	--
3.22497	0.000132444	--	--	3.2047	-0.000482262	--	--	3.19965	0.000435985	--	--	3.22497	-0.01242	--	--	3.2036	0.000500404	--	--	3.22497	0.01611	--	--	3.22497	0.00017267	--	--
3.23316	0.000298181	--	--	3.21347	-0.000476961	--	--	3.20842	0.00045431	--	--	3.23316	-0.01274	--	--	3.21237	0.000499767	--	--	3.23316	0.01439	--	--	3.23316	0.000384441	--	--
3.24135	0.000298801	--	--	3.22224	-0.00044767	--	--	3.21719	0.000485685	--	--	3.24135	-0.01324	--	--	3.22114	0.000496345	--	--	3.24135	0.01378	--	--	3.24135	0.000576022	--	--
3.24954	8.38e-05	--	--	3.23101	-0.000442552	--	--	3.22596	0.000488035	--	--	3.24954	-0.01361	--	--	3.22991	0.000495045	--	--	3.24954	0.01378	--	--	3.24954	0.000599008	--	--
3.25773	-0.000565851	--	--	3.23978	-0.000437435	--	--	3.23474	0.000483439	--	--	3.25773	-0.01375	--	--	3.23868	0.000484773	--	--	3.25773	0.01438	--	--	3.25773	0.000527332	--	--
3.26592	-0.00126	--	--	3.24856	-0.000438727	--	--	3.24351	0.000478842	--	--	3.26592	-0.01366	--	--	3.24746	0.000474131	--	--	3.26592	0.01531	--	--	3.26592	0.000417679	--	--
3.27411	-0.00142	--	--	3.25733	-0.000440018	--	--	3.25228	0.000469412	--	--	3.27411	-0.01329	--	--	3.25623	0.00048559	--	--	3.27411	0.01626	--	--	3.27411	0.000211463	--	--
3.2823	-0.00138	--	--	3.2661	-0.000445387	--	--	3.26105	0.000454639	--	--	3.2823	-0.01293	--	--	3.265	0.000491928	--	--	3.2823	0.01714	--	--	3.2823	-5.04e-05	--	--
3.29048	-0.00132	--	--	3.27487	-0.000447906	--	--	3.26982	0.000450762	--	--	3.29048	-0.0127	--	--	3.27377	0.000490108	--	--	3.29049	0.01925	--	--	3.29049	-0.000272103	--	--
3.29867	-0.0012	--	--	3.28364	-0.000448583	--	--	3.2786	0.000467031	--	--	3.29867	-0.01292	--	--	3.28254	0.000488287	--	--	3.29868	0.0211	--	--	3.29868	-0.000451206	--	--
3.30686	-0.00105	--	--	3.29242	-0.000450333	--	--	3.28737	0.000481354	--	--	3.30686	-0.01212	--	--	3.29132	0.000476932	--	--	3.30686	0.02194	--	--	3.30686	-0.000600051	--	--
3.31505	-0.00101	--	--	3.30119	-0.000464264	--	--	3.29614	0.000475259	--	--	3.31505	-0.01039	--	--	3.30009	0.000477228	--	--	3.31505	0.02248	--	--	3.31505	-0.000681702	--	--
3.32324	-0.00111	--	--	3.30996	-0.000471156	--	--	3.30491	0.000469164	--	--	3.32324	-0.00885	--	--	3.30886	0.000482602	--	--	3.32324	0.02438	--	--	3.32324	-0.000712041	--	--
3.33143	-0.00144	--	--	3.31873	-0.000477261	--	--	3.31368	0.000449106	--	--	3.33143	-0.0078	--	--	3.31763	0.000490698	--	--	3.33143	0.02746	--	--	3.33143	-0.000736474	--	--
3.33962	-0.00132	--	--	3.3275	-0.000516078	--	--	3.32246	0.000413372	--	--	3.33962	-0.00827	--	--	3.3264	0.00049285	--	--	3.33962	0.03081	--	--	3.33962	-0.000767728	--	--
3.34781	-0.000949357	--	--	3.33628	-0.00052554	--	--	3.33123	0.000415137	--	--	3.34781	-0.00891	--	--	3.33518	0.000493603	--	--	3.34781	0.03395	--	--	3.34781	-0.000842676	--	--
3.356	-0.000588033	--	--	3.34505	-0.000527953	--	--	3.34	0.000456486	--	--	3.356	-0.0088	--	--	3.34395	0.000492863	--	--	3.356	0.03678	--	--	3.356	-0.000977462	--	--
3.36419	-0.000253882	--	--	3.35382	-0.000530367	--	--	3.34877	0.000460165	--	--	3.36419	-0.00788	--	--	3.35272	0.000492123	--	--	3.36419	0.03659	--	--	3.36419	-0.00104	--	--
3.37238	0.000592156	--	--	3.36259	-0.000526535	--	--	3.35754	0.000480215	--	--	3.37238	-0.00669	--	--	3.36149	0.000486428	--	--	3.37238	0.03448	--	--	3.37238	-0.00102	--	--
3.38057	0.00171	--	--	3.37136	-0.000524511	--	--	3.36632	0.00048141	--	--	3.38057	-0.00578	--	--	3.37026	0.000485967	--	--	3.38057	0.03277	--	--	3.38057	-0.000954769	--	--
3.38876	0.00243	--	--	3.38014	-0.000523325	--	--	3.37509	0.000478316	--	--	3.38876	-0.00529	--	--	3.37904	0.000486415	--	--	3.38876	0.03177	--	--	3.38876	-0.000885357	--	--
3.39695	0.0026	--	--	3.38891	-0.00052386	--	--	3.38386	0.000475223	--	--	3.39695	-0.00609	--	--	3.38781	0.000489969	--	--	3.39695	0.03101	--	--	3.39695	-0.000836821	--	--
3.40514	0.00258	--	--	3.39768	-0.000524394	--	--	3.39263	0.000478426	--	--	3.40514	-0.00722	--	--	3.39658	0.000495716	--	--	3.40514	0.03034	--	--	3.40514	-0.000855593	--	--
3.41333	0.00244	--	--	3.40645	-0.000507223	--	--	3.4014	0.000487341	--	--	3.41333	-0.00829	--	--	3.40535	0.000495403	--	--	3.41333	0.03017	--	--	3.41333	-0.000996387	--	--
3.42152	0.00229	--	--	3.41522	-0.00050706	--	--	3.41018	0.000499705	--	--	3.42152	-0.00935	--	--	3.41412	0.00049509	--	--	3.42152	0.03018	--	--	3.42152	-0.00106	--	--
3.42971	0.00211	--	--	3.424	-0.000508755	--	--	3.41895	0.000501471	--	--	3.42971	-0.01057	--	--	3.4229	0.000482451	--	--	3.42971	0.03017	--	--	3.42971	-0.00107	--	--
3.4379	0.00186	--	--	3.43277	-0.00051045	--	--	3.42772	0.000496063	--	--	3.4379	-0.01079	--	--	3.43167	0.000478313	--	--	3.4379	0.0317	--	--	3.4379	-0.0011	--	--
3.44609	0.00165	--	--	3.44154	-0.000514003	--	--	3.43649	0.000490654	--	--	3.44609	-0.01051	--	--	3.44044	0.000481879	--	--	3.44609	0.03375	--	--	3.44609	-0.00116	--	--
3.45428	0.00153	--	--	3.45031	-0.000515655	--	--	3.44526	0.000471675	--	--	3.45428	-0.01023	--	--	3.44921	0.000483195	--	--	3.45428	0.03429	--	--	3.45428	-0.00125	--	--
3.46247	0.0014	--	--	3.45908	-0.000517308	--	--	3.45404	0.000483904	--	--	3.46247	-0.01001	--	--	3.45798	0.000482721	--	--	3.46247	0.03289	--	--	3.46247	-0.00128	--	--
3.47066	0.00123	--	--	3.46786	-0.000510387	--	--	3.46281	0.000496294	--	--	3.47066	-0.00988	--	--	3.46676	0.000482247	--	--	3.47066	0.02987	--	--	3.47066	-0.00128	--	--
3.47885	0.000945302	--	--	3.47663	-0.000511144	--	--	3.47158	0.000502583	--	--	3.47885	-0.00988	--	--	3.47553	0.000479566	--	--	3.47885	0.02711	--	--	3.47885	-0.0013	--	--
3.48704	0.000875419	--	--	3.4854	-0.000511901	--	--	3.48035	0.000517944	--	--	3.48704	-0.0104	--	--	3.4843	0.000476639	--	--	3.48704	0.02629	--	--	3.48704	-0.00136	--	--
3.49523	0.00109	--	--	3.49417	-0.000516178	--	--	3.48912	0.000513767	--	--	3.49523	-0.00964	--	--	3.49307	0.000475107	--	--	3.49523	0.02812	--	--	3.49523	-0.00131	--	--
3.50342	0.00134	--	--	3.50294	-0.000525299	--	--	3.4979	0.000509589	--	--	3.50342	-0.00714	--	--	3.50184	0.000477743	--	--	3.50342	0.03255	--	--	3.50342	-0.00124	--	--
3.51161	0.00155	--	--	3.51172	-0.000541941	--	--	3.50667	0.000499797	--	--	3.51161	-0.00371	--	--	3.51062	0.000479981	--	--	3.51161	0.03736	--	--	3.51161	-0.00118	--	--
3.5198	0.00167	--	--	3.52049	-0.000550461	--	--	3.51544	0.000481993	--	--	3.5198	-0.00050184	--	--	3.51939	0.000484051	--	--	3.5198	0.0417	--	--	3.5198	-0.00117	--	--
3.52799	0.00167	--	--	3.52926	-0.000540805	--	--	3.52421	0.000469416	--	--	3.52799	0.00216	--	--	3.52816	0.000481846	--	--	3.52799	0.04495	--	--	3.52799	-0.00131	--	--
3.53618	0.00149	--	--	3.53803	-0.000537989	--	--	3.53298	0.000475789	--	--	3.53618	0.00394	--	--	3.53693	0.000479641	--	--	3.53618	0.0448	--	--	3.53618	-0.00145	--	--
3.54437	0.00125	--	--	3.5468	-0.000537646	--	--	3.54176	0.000504954	--	--	3.54437	0.00478	--	--	3.5457	0.000473839	--	--	3.54437	0.04228	--	--	3.54437	-0.00139	--	--
3.55256	0.001	--	--	3.55558	-0.000538539	--	--	3.55053	0.000547596	--	--	3.55256	0.00402	--	--	3.55448	0.000470763	--	--	3.55256	0.03887	--	--	3.55256	-0.00125	--	--
3.56075	0.000654435	--	--	3.56435	-0.000539432	--	--	3.5593	0.000544791	--	--	3.56075	0.00247	--	--	3.56325	0.000470184	--	--	3.56075	0.03454	--	--	3.56075	-0.00108	--	--
3.56894	0.000248692	--	--	3.57312	-0.000559919	--	--	3.56807	0.000541986	--	--	3.56894	0.001	--	--	3.57202	0.000465003	--	--	3.56894	0.02967	--	--	3.56894	-0.000876244	--	--
3.57713	-0.000154707	--	--	3.58189	-0.000563175	--	--	3.57684	0.000532046	--	--	3.57713	-0.00029917	--	--	3.58079	0.000471903	--	--	3.57713	0.02547	--	--	3.57713	-0.000377452	--	--
3.58532	-0.000237483	--	--	3.59066	-0.000557359	--	--	3.58562	0.000523301	--	--	3.58532	-0.00147	--	--	3.58956	0.000470586	--	--	3.58532	0.02313	--	--	3.58532	0.000159445	--	--
3.59351	-0.000168516	--	--	3.59944	-0.000546808	--	--	3.59439	0.000536179	--	--	3.59351	-0.00248	--	--	3.59834	0.00046927	--	--	3.59351	0.02285	--	--	3.59351	0.000593341	--	--
3.6017	-0.000156682	--	--	3.60821	-0.00054038	--	--	3.60316	0.00054382	--	--	3.6017	-0.00309	--	--	3.60711	0.000463698	--	--	3.6017	0.02474	--	--	3.6017	0.000812269	--	--
3.60989	-0.000233162	--	--	3.61698	-0.000542402	--	--	3.61193	0.000539948	--	--	3.60989	-0.0031	--	--	3.61588	0.000468547	--	--	3.60989	0.02617	--	--	3.60989	0.000947481	--	--
3.61808	-0.000532316	--	--	3.62575	-0.000544425	--	--	3.6207	0.000536075	--	--	3.61808	-0.00252	--	--	3.62465	0.000468811	--	--	3.61808	0.02613	--	--	3.61808	0.00107	--	--
3.62627	-0.000809733	--	--	3.63452	-0.000548403	--	--	3.62948	0.000528458	--	--	3.62627	-0.00136	--	--	3.63342	0.000469075	--	--	3.62627	0.02534	--	--	3.62627	0.00117	--	--
3.63446	-0.000931265	--	--	3.6433	-0.000551486	--	--	3.63825	0.00052413	--	--	3.63446	-0.000689621	--	--	3.6422	0.000469642	--	--	3.63446	0.02391	--	--	3.63446	0.00113	--	--
3.64265	-0.000848673	--	--	3.65207	-0.00055457	--	--	3.64702	0.000519802	--	--	3.64265	-0.000873469	--	--	3.65097	0.000469776	--	--	3.64265	0.02181	--	--	3.64265	0.00105	--	--
3.65084	-0.000324311	--	--	3.66084	-0.00056736	--	--	3.65579	0.000488912	--	--	3.65084	-0.0017	--	--	3.65974	0.00046991	--	--	3.65084	0.01902	--	--	3.65084	0.000989483	--	--
3.65903	0.000615928	--	--	3.66961	-0.000558763	--	--	3.66456	0.000504149	--	--	3.65903	-0.00177	--	--	3.66851	0.000469712	--	--	3.65903	0.01665	--	--	3.65903	0.000901613	--	--
3.66722	0.00149	--	--	3.67838	-0.000555733	--	--	3.67334	0.000524574	--	--	3.66722	-0.00177	--	--	3.67728	0.000469515	--	--	3.66722	0.01504	--	--	3.66722	0.000775883	--	--
3.6754	0.00213	--	--	3.68716	-0.000562527	--	--	3.68211	0.000527502	--	--	3.6754	-0.00217	--	--	3.68606	0.000468939	--	--	3.67541	0.0137	--	--	3.67541	0.000667046	--	--
3.68359	0.00242	--	--	3.69593	-0.00056932	--	--	3.69088	0.000522801	--	--	3.68359	-0.00328	--	--	3.69483	0.00047465	--	--	3.6836	0.01247	--	--	3.6836	0.00058309	--	--
3.69178	0.0027	--	--	3.7047	-0.000583535	--	--	3.69965	0.0005181	--	--	3.69178	-0.00443	--	--	3.7036	0.000480918	--	--	3.69178	0.01122	--	--	3.69178	0.000473363	--	--
3.69997	0.00301	--	--	3.71347	-0.00058712	--	--	3.70842	0.00050172	--	--	3.69997	-0.00538	--	--	3.71237	0.000480465	--	--	3.69997	0.00989	--	--	3.69997	0.000322162	--	--
3.70816	0.00329	--	--	3.72224	-0.000567693	--	--	3.7172	0.000474693	--	--	3.70816	-0.00636	--	--	3.72114	0.000480013	--	--	3.70816	0.00832	--	--	3.70816	0.000228173	--	--
3.71635	0.00348	--	--	3.73102	-0.000555237	--	--	3.72597	0.000466945	--	--	3.71635	-0.00746	--	--	3.72992	0.000477787	--	--	3.71635	0.00747	--	--	3.71635	0.000225237	--	--
3.72454	0.00355	--	--	3.73979	-0.000557876	--	--	3.73474	0.000499173	--	--	3.72454	-0.00895	--	--	3.73869	0.000454349	--	--	3.72454	0.00734	--	--	3.72454	0.000289718	--	--
3.73273	0.00358	--	--	3.74856	-0.000560516	--	--	3.74351	0.000499451	--	--	3.73273	-0.00938	--	--	3.74746	0.000452603	--	--	3.73273	0.0075	--	--	3.73273	0.00034588	--	--
3.74092	0.00359	--	--	3.75733	-0.000571627	--	--	3.75228	0.000498355	--	--	3.74092	-0.00805	--	--	3.75623	0.000461818	--	--	3.74092	0.00773	--	--	3.74092	0.000368663	--	--
3.74911	0.00354	--	--	3.7661	-0.000604008	--	--	3.76106	0.000497259	--	--	3.74911	-0.00612	--	--	3.765	0.000471033	--	--	3.74911	0.00773	--	--	3.74911	0.000339318	--	--
3.7573	0.00343	--	--	3.77488	-0.000618356	--	--	3.76983	0.00049538	--	--	3.7573	-0.00438	--	--	3.77378	0.000471973	--	--	3.7573	0.00742	--	--	3.7573	0.000219606	--	--
3.76549	0.00344	--	--	3.78365	-0.000623701	--	--	3.7786	0.000493502	--	--	3.76549	-0.00296	--	--	3.78255	0.000475855	--	--	3.76549	0.00705	--	--	3.76549	7.02e-05	--	--
3.77368	0.00341	--	--	3.79242	-0.000610251	--	--	3.78737	0.000490761	--	--	3.77368	-0.00244	--	--	3.79132	0.000476781	--	--	3.77368	0.00673	--	--	3.77368	-7.94e-05	--	--
3.78187	0.00325	--	--	3.80119	-0.000601583	--	--	3.79614	0.000517083	--	--	3.78187	-0.00237	--	--	3.80009	0.000473401	--	--	3.78187	0.00648	--	--	3.78187	-0.000121824	--	--
3.79006	0.00316	--	--	3.80996	-0.000598551	--	--	3.80492	0.000519642	--	--	3.79006	-0.00246	--	--	3.80886	0.000470022	--	--	3.79006	0.00627	--	--	3.79006	-0.000107451	--	--
3.79825	0.00338	--	--	3.81874	-0.000599167	--	--	3.81369	0.0005222	--	--	3.79825	-0.00289	--	--	3.81764	0.00046238	--	--	3.79825	0.00606	--	--	3.79825	-9.19e-05	--	--
3.80644	0.00376	--	--	3.82751	-0.000599782	--	--	3.82246	0.000533116	--	--	3.80644	-0.00296	--	--	3.82641	0.000453983	--	--	3.80644	0.0054	--	--	3.80644	-8.2e-05	--	--
3.81463	0.00419	--	--	3.83628	-0.000593565	--	--	3.83123	0.000528023	--	--	3.81463	-0.003	--	--	3.83518	0.000461753	--	--	3.81463	0.00547	--	--	3.81463	-0.000115683	--	--
3.82282	0.00461	--	--	3.84505	-0.000592429	--	--	3.84	0.000522931	--	--	3.82282	-0.00327	--	--	3.84395	0.000462567	--	--	3.82282	0.00748	--	--	3.82282	-0.000276492	--	--
3.83101	0.00499	--	--	3.85382	-0.000591292	--	--	3.84878	0.000510476	--	--	3.83101	-0.00388	--	--	3.85272	0.000462571	--	--	3.83101	0.01006	--	--	3.83101	-0.000508555	--	--
3.8392	0.00521	--	--	3.8626	-0.000579679	--	--	3.85755	0.000502862	--	--	3.8392	-0.00483	--	--	3.8615	0.000462574	--	--	3.8392	0.01242	--	--	3.8392	-0.000635503	--	--
3.84739	0.00497	--	--	3.87137	-0.000574876	--	--	3.86632	0.000507077	--	--	3.84739	-0.00598	--	--	3.87027	0.0004588	--	--	3.84739	0.01454	--	--	3.84739	-0.000684489	--	--
3.85558	0.00468	--	--	3.88014	-0.000580245	--	--	3.87509	0.000508644	--	--	3.85558	-0.00712	--	--	3.87904	0.000444711	--	--	3.85558	0.01631	--	--	3.85558	-0.000745975	--	--
3.86377	0.00448	--	--	3.88891	-0.000585613	--	--	3.88386	0.000505293	--	--	3.86377	-0.00847	--	--	3.88781	0.00044246	--	--	3.86377	0.01668	--	--	3.86377	-0.000840611	--	--
3.87196	0.00409	--	--	3.89768	-0.000589532	--	--	3.89264	0.000501942	--	--	3.87196	-0.00938	--	--	3.89658	0.000455711	--	--	3.87196	0.01605	--	--	3.87196	-0.000954008	--	--
3.88015	0.00345	--	--	3.90646	-0.000572053	--	--	3.90141	0.000490933	--	--	3.88015	-0.0099	--	--	3.90536	0.000461442	--	--	3.88015	0.01479	--	--	3.88015	-0.000988249	--	--
3.88834	0.0028	--	--	3.91523	-0.000567091	--	--	3.91018	0.000457007	--	--	3.88834	-0.01021	--	--	3.91413	0.000463813	--	--	3.88834	0.01354	--	--	3.88834	-0.000918662	--	--
3.89653	0.0026	--	--	3.924	-0.000567223	--	--	3.91895	0.000467633	--	--	3.89653	-0.01029	--	--	3.9229	0.000466184	--	--	3.89653	0.01275	--	--	3.89653	-0.000817692	--	--
3.90472	0.00263	--	--	3.93277	-0.000558709	--	--	3.92772	0.00050524	--	--	3.90472	-0.01031	--	--	3.93167	0.000467449	--	--	3.90472	0.01226	--	--	3.90472	-0.000791709	--	--
3.91291	0.00273	--	--	3.94154	-0.000552694	--	--	3.9365	0.000503812	--	--	3.91291	-0.01033	--	--	3.94044	0.000466962	--	--	3.91291	0.01199	--	--	3.91291	-0.000866526	--	--
3.9211	0.0028	--	--	3.95032	-0.000550641	--	--	3.94527	0.000502385	--	--	3.9211	-0.00945	--	--	3.94922	0.000466475	--	--	3.9211	0.01221	--	--	3.9211	-0.00105	--	--
3.92929	0.00281	--	--	3.95909	-0.000554836	--	--	3.95404	0.000498155	--	--	3.92929	-0.00835	--	--	3.95799	0.000479656	--	--	3.92929	0.01267	--	--	3.92929	-0.00116	--	--
3.93748	0.00269	--	--	3.96786	-0.000559032	--	--	3.96281	0.000475093	--	--	3.93748	-0.00745	--	--	3.96676	0.00048268	--	--	3.93748	0.01321	--	--	3.93748	-0.00111	--	--
3.94567	0.00258	--	--	3.97663	-0.000556085	--	--	3.97158	0.000480866	--	--	3.94567	-0.00707	--	--	3.97553	0.000484111	--	--	3.94567	0.01395	--	--	3.94567	-0.000968368	--	--
3.95386	0.00245	--	--	3.9854	-0.000535958	--	--	3.98036	0.000480411	--	--	3.95386	-0.00726	--	--	3.9843	0.000485541	--	--	3.95386	0.01478	--	--	3.95386	-0.000372003	--	--
3.96205	0.00227	--	--	3.99418	-0.000515075	--	--	3.98913	0.000479955	--	--	3.96205	-0.00717	--	--	3.99308	0.000484931	--	--	3.96205	0.01467	--	--	3.96205	0.000159773	--	--
3.97024	0.00215	--	--	4.00295	-0.00051024	--	--	3.9979	0.000487683	--	--	3.97024	-0.00676	--	--	4.00185	0.00048432	--	--	3.97024	0.01331	--	--	3.97024	0.000375909	--	--
3.97843	0.00204	--	--	4.01172	-0.000507249	--	--	4.00667	0.000489748	--	--	3.97843	-0.00632	--	--	4.01062	0.000481641	--	--	3.97843	0.01102	--	--	3.97843	0.000414616	--	--
3.98662	0.0019	--	--	4.02049	-0.000507336	--	--	4.01544	0.000480696	--	--	3.98662	-0.00599	--	--	4.01939	0.000482696	--	--	3.98662	0.00957	--	--	3.98662	0.000416	--	--
3.99481	0.00158	--	--	4.02926	-0.000508078	--	--	4.02422	0.000471643	--	--	3.99481	-0.00581	--	--	4.02816	0.00049438	--	--	3.99481	0.0089	--	--	3.99481	0.00035621	--	--
4.003	0.00125	--	--	4.03804	-0.000508821	--	--	4.03299	0.000459064	--	--	4.003	-0.00466	--	--	4.03694	0.000494159	--	--	4.003	0.00826	--	--	4.003	0.000216128	--	--
4.01119	0.000955657	--	--	4.04681	-0.000508436	--	--	4.04176	0.000462995	--	--	4.01119	-0.0027	--	--	4.04571	0.000493938	--	--	4.01119	0.0075	--	--	4.01119	8.72e-05	--	--
4.01938	0.000598655	--	--	4.05558	-0.000504418	--	--	4.05053	0.000462695	--	--	4.01938	-0.00118	--	--	4.05448	0.000488538	--	--	4.01938	0.00667	--	--	4.01938	3.22e-05	--	--
4.02757	0.000140758	--	--	4.06435	-0.000503384	--	--	4.0593	0.000462396	--	--	4.02757	-0.000462569	--	--	4.06325	0.000473683	--	--	4.02757	0.0076	--	--	4.02757	-3.63e-05	--	--
4.03576	-4.23e-05	--	--	4.07312	-0.000503842	--	--	4.06808	0.000468467	--	--	4.03576	-0.000990211	--	--	4.07202	0.000473822	--	--	4.03576	0.00963	--	--	4.03576	-0.000155237	--	--
4.04395	-2.52e-05	--	--	4.0819	-0.000504301	--	--	4.07685	0.000470994	--	--	4.04395	-0.00295	--	--	4.0808	0.000473961	--	--	4.04395	0.01158	--	--	4.04395	-0.000367211	--	--
4.05214	9.46e-05	--	--	4.09067	-0.000516212	--	--	4.08562	0.000467442	--	--	4.05214	-0.00495	--	--	4.08957	0.000474857	--	--	4.05214	0.0132	--	--	4.05214	-0.000608831	--	--
4.06032	0.000227877	--	--	4.09944	-0.000523848	--	--	4.09439	0.00046389	--	--	4.06032	-0.00529	--	--	4.09834	0.000477623	--	--	4.06033	0.01591	--	--	4.06033	-0.00077474	--	--
4.06851	0.000340795	--	--	4.10821	-0.00050948	--	--	4.10316	0.000454807	--	--	4.06851	-0.00405	--	--	4.10711	0.000476604	--	--	4.06852	0.01864	--	--	4.06852	-0.000874361	--	--
4.0767	0.000414613	--	--	4.11698	-0.000483976	--	--	4.11194	0.000444046	--	--	4.0767	-0.00288	--	--	4.11588	0.000475585	--	--	4.0767	0.02077	--	--	4.0767	-0.000926333	--	--
4.08489	0.000398411	--	--	4.12576	-0.000483537	--	--	4.12071	0.000451443	--	--	4.08489	-0.00232	--	--	4.12466	0.00046218	--	--	4.08489	0.01926	--	--	4.08489	-0.000974347	--	--
4.09308	0.000149603	--	--	4.13453	-0.000478683	--	--	4.12948	0.000464153	--	--	4.09308	-0.00299	--	--	4.13343	0.000461058	--	--	4.09308	0.01619	--	--	4.09308	-0.00103	--	--
4.10127	-0.000423509	--	--	4.1433	-0.000479175	--	--	4.13825	0.000464964	--	--	4.10127	-0.00336	--	--	4.1422	0.000454791	--	--	4.10127	0.01612	--	--	4.10127	-0.00114	--	--
4.10946	-0.00104	--	--	4.15207	-0.000479666	--	--	4.14702	0.00046426	--	--	4.10946	-0.00296	--	--	4.15097	0.000454776	--	--	4.10946	0.01847	--	--	4.10946	-0.00117	--	--
4.11765	-0.00145	--	--	4.16084	-0.000480416	--	--	4.1558	0.000463556	--	--	4.11765	-0.00267	--	--	4.15974	0.000473233	--	--	4.11765	0.02106	--	--	4.11765	-0.00116	--	--
4.12584	-0.00156	--	--	4.16962	-0.000484854	--	--	4.16457	0.000462188	--	--	4.12584	-0.00278	--	--	4.16852	0.000473982	--	--	4.12584	0.02333	--	--	4.12584	-0.00116	--	--
4.13403	-0.00136	--	--	4.17839	-0.000496373	--	--	4.17334	0.000471816	--	--	4.13403	-0.00358	--	--	4.17729	0.00047339	--	--	4.13403	0.02414	--	--	4.13403	-0.00119	--	--
4.14222	-0.000981888	--	--	4.18716	-0.00050222	--	--	4.18211	0.00049736	--	--	4.14222	-0.00469	--	--	4.18606	0.000472798	--	--	4.14222	0.02315	--	--	4.14222	-0.00121	--	--
4.15041	-0.000579849	--	--	4.19593	-0.000500458	--	--	4.19088	0.000525477	--	--	4.15041	-0.00572	--	--	4.19483	0.000470866	--	--	4.15041	0.02285	--	--	4.15041	-0.00121	--	--
4.1586	-0.000232244	--	--	4.2047	-0.000501549	--	--	4.19966	0.000529571	--	--	4.1586	-0.00657	--	--	4.2036	0.000464095	--	--	4.1586	0.02327	--	--	4.1586	-0.0012	--	--
4.16679	4.83e-05	--	--	4.21348	-0.000502641	--	--	4.20843	0.000529917	--	--	4.16679	-0.00674	--	--	4.21238	0.000462654	--	--	4.16679	0.02371	--	--	4.16679	-0.00107	--	--
4.17498	0.000273964	--	--	4.22225	-0.000508484	--	--	4.2172	0.000529127	--	--	4.17498	-0.00596	--	--	4.22115	0.000461213	--	--	4.17498	0.02405	--	--	4.17498	-0.000920325	--	--
4.18317	0.000676249	--	--	4.23102	-0.000535356	--	--	4.22597	0.000528338	--	--	4.18317	-0.00482	--	--	4.22992	0.000471358	--	--	4.18317	0.02252	--	--	4.18317	-0.000809285	--	--
4.19136	0.00108	--	--	4.23979	-0.000544131	--	--	4.23474	0.000525355	--	--	4.19136	-0.00427	--	--	4.23869	0.000475486	--	--	4.19136	0.02034	--	--	4.19136	-0.000784741	--	--
4.19955	0.00137	--	--	4.24856	-0.000534922	--	--	4.24352	0.000534554	--	--	4.19955	-0.00454	--	--	4.24746	0.00047175	--	--	4.19955	0.01809	--	--	4.19955	-0.000870841	--	--
4.20774	0.00138	--	--	4.25734	-0.000531634	--	--	4.25229	0.000564493	--	--	4.20774	-0.00491	--	--	4.25624	0.000468014	--	--	4.20774	0.01659	--	--	4.20774	-0.00101	--	--
4.21593	0.00169	--	--	4.26611	-0.000528346	--	--	4.26106	0.000588939	--	--	4.21593	-0.00524	--	--	4.26501	0.000444228	--	--	4.21593	0.01531	--	--	4.21593	-0.00109	--	--
4.22412	0.00204	--	--	4.27488	-0.000523507	--	--	4.26983	0.000622099	--	--	4.22412	-0.00557	--	--	4.27378	0.000435081	--	--	4.22412	0.01389	--	--	4.22412	-0.00109	--	--
4.23231	0.00226	--	--	4.28365	-0.000506188	--	--	4.2786	0.000620261	--	--	4.23231	-0.00589	--	--	4.28255	0.000457007	--	--	4.23231	0.01285	--	--	4.23231	-0.00103	--	--
4.2405	0.00261	--	--	4.29242	-0.000511181	--	--	4.28738	0.000618423	--	--	4.2405	-0.00612	--	--	4.29132	0.000466239	--	--	4.2405	0.01341	--	--	4.2405	-0.000979332	--	--
4.24869	0.00322	--	--	4.3012	-0.000516173	--	--	4.29615	0.000611031	--	--	4.24869	-0.00643	--	--	4.3001	0.000470786	--	--	4.24869	0.0163	--	--	4.24869	-0.000957976	--	--
4.25688	0.00385	--	--	4.30997	-0.000526121	--	--	4.30492	0.000633333	--	--	4.25688	-0.00692	--	--	4.30887	0.000468352	--	--	4.25688	0.01892	--	--	4.25688	-0.00102	--	--
4.26507	0.00441	--	--	4.31874	-0.000540243	--	--	4.31369	0.000633566	--	--	4.26507	-0.0075	--	--	4.31764	0.000465919	--	--	4.26507	0.02027	--	--	4.26507	-0.00109	--	--
4.27326	0.00471	--	--	4.32751	-0.000526462	--	--	4.32246	0.000633247	--	--	4.27326	-0.00767	--	--	4.32641	0.000464746	--	--	4.27326	0.01961	--	--	4.27326	-0.0011	--	--
4.28145	0.00477	--	--	4.33628	-0.000491211	--	--	4.33124	0.000627263	--	--	4.28145	-0.00733	--	--	4.33518	0.000465458	--	--	4.28145	0.01785	--	--	4.28145	-0.00109	--	--
4.28964	0.0043	--	--	4.34506	-0.000489315	--	--	4.34001	0.00062128	--	--	4.28964	-0.00571	--	--	4.34396	0.000474623	--	--	4.28964	0.0157	--	--	4.28964	-0.0011	--	--
4.29783	0.0035	--	--	4.35383	-0.000489364	--	--	4.34878	0.000613543	--	--	4.29783	-0.00326	--	--	4.35273	0.00047995	--	--	4.29783	0.01364	--	--	4.29783	-0.00103	--	--
4.30602	0.0028	--	--	4.3626	-0.000485216	--	--	4.35755	0.000619237	--	--	4.30602	-0.000682542	--	--	4.3615	0.000481818	--	--	4.30602	0.0118	--	--	4.30602	-0.00086945	--	--
4.31421	0.00227	--	--	4.37137	-0.000475854	--	--	4.36632	0.000628826	--	--	4.31421	0.00133	--	--	4.37027	0.00046861	33.5927	14059.3	4.31421	0.01014	--	--	4.31421	-0.000659791	--	--
4.3224	0.00181	--	--	4.38014	-0.000458984	--	--	4.3751	0.000631839	--	--	4.3224	0.0026	--	--	4.37904	0.000455402	--	--	4.3224	0.01024	--	--	4.3224	-0.000484799	--	--
4.33059	0.00137	--	--	4.38892	-0.000450566	--	--	4.38387	0.000628128	--	--	4.33059	0.00248	--	--	4.38782	0.000447889	--	--	4.33059	0.01428	--	--	4.33059	-0.000363114	--	--
4.33878	0.000815751	--	--	4.39769	-0.000451192	--	--	4.39264	0.000624417	--	--	4.33878	0.00202	--	--	4.39659	0.000447525	--	--	4.33878	0.01913	--	--	4.33878	-0.000302187	--	--
4.34697	0.000257413	--	--	4.40646	-0.000451818	--	--	4.40141	0.000605106	--	--	4.34697	0.00146	--	--	4.40536	0.000439182	--	--	4.34697	0.0233	--	--	4.34697	-0.000325945	--	--
4.35516	-0.00025488	--	--	4.41523	-0.000454089	--	--	4.41018	0.000584233	--	--	4.35516	0.00070542	--	--	4.41413	0.00045476	--	--	4.35516	0.02642	--	--	4.35516	-0.000325949	--	--
4.36335	-0.000729721	--	--	4.424	-0.000464391	--	--	4.41896	0.000574918	--	--	4.36335	-0.000867916	--	--	4.4229	0.000457494	--	--	4.36335	0.02721	--	--	4.36335	-0.000249876	--	--
4.37154	-0.00118	--	--	4.43278	-0.000479289	--	--	4.42773	0.000587396	--	--	4.37154	-0.00281	--	--	4.43168	0.000458174	--	--	4.37154	0.02546	--	--	4.37154	-4.68e-05	--	--
4.37973	-0.00148	--	--	4.44155	-0.000490919	--	--	4.4365	0.00060068	--	--	4.37973	-0.00428	--	--	4.44045	0.000458494	--	--	4.37973	0.02271	--	--	4.37973	0.000189524	--	--
4.38792	-0.00168	--	--	4.45032	-0.000482095	--	--	4.44527	0.000605746	--	--	4.38792	-0.004	--	--	4.44922	0.000458634	33.6664	11127.3	4.38792	0.02141	--	--	4.38792	0.000316386	--	--
4.39611	-0.00181	--	--	4.45909	-0.000472801	--	--	4.45404	0.000613548	--	--	4.39611	-0.00313	--	--	4.45799	0.000458775	33.6746	10730.2	4.39611	0.02267	--	--	4.39611	0.000303327	--	--
4.4043	-0.00166	--	--	4.46786	-0.000469223	--	--	4.46282	0.000635454	--	--	4.4043	-0.00232	--	--	4.46676	0.000446463	33.6828	10525.4	4.4043	0.02514	--	--	4.4043	0.000214626	--	--
4.41249	-0.00135	--	--	4.47664	-0.000469406	--	--	4.47159	0.000634138	--	--	4.41249	-0.000729097	--	--	4.47554	0.000472819	33.691	10357.9	4.41249	0.02677	--	--	4.41249	0.000127016	--	--
4.42068	-0.000961762	--	--	4.48541	-0.000470034	--	--	4.48036	0.000632822	--	--	4.42068	0.00192	--	--	4.48431	0.000482917	33.6992	10318.3	4.42068	0.02706	--	--	4.42068	2.37e-05	--	--
4.42887	-1.22e-05	--	--	4.49418	-0.000470662	--	--	4.48913	0.000625568	--	--	4.42887	0.00562	--	--	4.49308	0.000491092	33.7073	10353.3	4.42887	0.02467	--	--	4.42887	-0.000108725	--	--
4.43705	0.00124	--	--	4.50295	-0.000472642	--	--	4.4979	0.000638872	--	--	4.43705	0.00909	--	--	4.50185	0.000489295	33.7155	10410.8	4.43706	0.02226	--	--	4.43706	-0.000283663	--	--
4.44524	0.00245	--	--	4.51172	-0.000474621	--	--	4.50668	0.000674782	--	--	4.44524	0.01188	--	--	4.51062	0.000487498	33.7237	10315.3	4.44525	0.02054	--	--	4.44525	-0.00038542	--	--
4.45343	0.00327	--	--	4.5205	-0.000485743	--	--	4.51545	0.000718683	--	--	4.45343	0.01259	--	--	4.5194	0.000479766	33.7319	10393.4	4.45343	0.019	--	--	4.45343	-0.000369062	--	--
4.46162	0.00357	--	--	4.52927	-0.000485977	--	--	4.52422	0.000723759	--	--	4.46162	0.01249	--	--	4.52817	0.000477478	33.7401	10568.1	4.46162	0.01756	--	--	4.46162	-0.000330789	--	--
4.46981	0.00362	--	--	4.53804	-0.000478043	--	--	4.53299	0.000730498	--	--	4.46981	0.01187	--	--	4.53694	0.000482146	33.7483	10771.9	4.46981	0.01643	--	--	4.46981	-0.000307916	--	--
4.478	0.00357	--	--	4.54681	-0.000477938	--	--	4.54176	0.000739303	--	--	4.478	0.01059	--	--	4.54571	0.00048409	33.7565	11187.2	4.478	0.01505	--	--	4.478	-0.000308385	--	--
4.48619	0.00344	--	--	4.55558	-0.000481476	--	--	4.55054	0.000748109	--	--	4.48619	0.00808	--	--	4.55448	0.000481889	33.7647	12593.9	4.48619	0.01319	--	--	4.48619	-0.00027525	--	--
4.49438	0.00289	--	--	4.56436	-0.000485014	--	--	4.55931	0.000755365	--	--	4.49438	0.0057	--	--	4.56326	0.000479689	33.7729	13664.8	4.49438	0.00977	--	--	4.49438	-0.000124956	--	--
4.50257	0.00224	--	--	4.57313	-0.000490821	--	--	4.56808	0.000767401	--	--	4.50257	0.00432	--	--	4.57203	0.000473493	33.7811	12077.1	4.50257	0.00568	--	--	4.50257	0.000158223	--	--
4.51076	0.0017	--	--	4.5819	-0.000491013	--	--	4.57685	0.000769893	--	--	4.51076	0.00358	--	--	4.5808	0.00045723	--	--	4.51076	0.00306	--	--	4.51076	0.000474183	--	--
4.51895	0.00127	--	--	4.59067	-0.000468173	--	--	4.58562	0.000770181	--	--	4.51895	0.0027	--	--	4.58957	0.000463005	--	--	4.51895	0.00201	--	--	4.51895	0.000756049	--	--
4.52714	0.00103	--	--	4.59944	-0.000466895	--	--	4.5944	0.000765692	--	--	4.52714	0.00147	--	--	4.59834	0.000468419	--	--	4.52714	0.00142	--	--	4.52714	0.00099511	--	--
4.53533	0.000883225	--	--	4.60822	-0.000466411	--	--	4.60317	0.000761203	--	--	4.53533	0.000172946	--	--	4.60712	0.000469988	--	--	4.53533	0.000902698	--	--	4.53533	0.000970467	--	--
4.54352	0.000796701	--	--	4.61699	-0.000466324	--	--	4.61194	0.000737187	--	--	4.54352	-0.000884417	--	--	4.61589	0.000471557	--	--	4.54352	-0.000196666	--	--	4.54352	0.000745035	--	--
4.55171	0.000846289	--	--	4.62576	-0.000466238	--	--	4.62071	0.000715275	--	--	4.55171	-0.00165	--	--	4.62466	0.000474061	--	--	4.55171	-0.00208	--	--	4.55171	0.00052274	--	--
4.5599	0.000946412	--	--	4.63453	-0.00045181	--	--	4.62948	0.00068876	--	--	4.5599	-0.00239	--	--	4.63343	0.000474681	--	--	4.5599	-0.00272	--	--	4.5599	0.000344525	--	--
4.56809	0.00105	--	--	4.6433	-0.000441222	--	--	4.63826	0.000684334	--	--	4.56809	-0.00319	--	--	4.6422	0.00047113	--	--	4.56809	-0.000979258	--	--	4.56809	0.000193773	--	--
4.57628	0.00117	--	--	4.65208	-0.00044072	--	--	4.64703	0.000690718	--	--	4.57628	-0.00359	--	--	4.65098	0.000467579	--	--	4.57628	0.00148	--	--	4.57628	2.03e-05	--	--
4.58447	0.00133	--	--	4.66085	-0.000442254	--	--	4.6558	0.000692531	--	--	4.58447	-0.00304	--	--	4.65975	0.000466921	--	--	4.58447	0.00302	--	--	4.58447	-0.000192256	--	--
4.59266	0.00141	--	--	4.66962	-0.000443789	--	--	4.66457	0.000683027	--	--	4.59266	-0.00234	--	--	4.66852	0.000464777	--	--	4.59266	0.00336	--	--	4.59266	-0.000473074	--	--
4.60085	0.00137	--	--	4.67839	-0.000446649	--	--	4.67334	0.000673523	--	--	4.60085	-0.00185	--	--	4.67729	0.000465155	33.8793	13844.6	4.60085	0.00142	--	--	4.60085	-0.000731651	--	--
4.60904	0.00113	--	--	4.68716	-0.000457061	--	--	4.68212	0.000645931	--	--	4.60904	-0.00171	--	--	4.68606	0.00046366	33.8875	12641.2	4.60904	-0.000406181	--	--	4.60904	-0.000930119	--	--
4.61723	0.000789856	--	--	4.69594	-0.000460169	--	--	4.69089	0.000633981	--	--	4.61723	-0.0023	--	--	4.69484	0.000462166	33.8957	11622.7	4.61723	-0.00152	--	--	4.61723	-0.00109	--	--
4.62542	0.00073332	--	--	4.70471	-0.000457907	--	--	4.69966	0.000654078	--	--	4.62542	-0.00196	--	--	4.70361	0.000445659	33.9039	10697.9	4.62542	-0.00216	--	--	4.62542	-0.00115	--	--
4.63361	0.000822815	--	--	4.71348	-0.000455646	--	--	4.70843	0.000663529	--	--	4.63361	-0.000833176	--	--	4.71238	0.000429694	33.9121	10120.6	4.63361	-0.000835262	--	--	4.63361	-0.00112	--	--
4.6418	0.000847911	--	--	4.72225	-0.000454945	--	--	4.7172	0.000665733	--	--	4.6418	0.000541115	--	--	4.72115	0.00042998	33.9203	9800.15	4.6418	0.00184	--	--	4.6418	-0.00106	--	--
4.64999	0.000773189	--	--	4.73102	-0.000458	--	--	4.72598	0.000650403	--	--	4.64999	0.00171	--	--	4.72992	0.000428106	33.9285	9538.86	4.64999	0.00928	--	--	4.64999	-0.000977566	--	--
4.65818	0.000259156	--	--	4.7398	-0.000461055	--	--	4.73475	0.000635074	--	--	4.65818	0.00254	--	--	4.7387	0.000426233	33.9367	9463.55	4.65818	0.01763	--	--	4.65818	-0.000912772	--	--
4.66637	-0.000321411	--	--	4.74857	-0.000491641	--	--	4.74352	0.000606723	--	--	4.66637	0.00276	--	--	4.74747	0.00042139	33.9448	9618.28	4.66637	0.02473	--	--	4.66637	-0.000876419	--	--
4.67456	-0.0007697	--	--	4.75734	-0.000486567	--	--	4.75229	0.000585364	--	--	4.67456	0.00281	--	--	4.75624	0.000421729	33.953	10192.4	4.67456	0.02736	--	--	4.67456	-0.000909479	--	--
4.68275	-0.00115	--	--	4.76611	-0.000468479	--	--	4.76106	0.000598736	--	--	4.68275	0.00338	--	--	4.76501	0.000421583	33.9612	10990.6	4.68275	0.02685	--	--	4.68275	-0.000969288	--	--
4.69094	-0.0012	--	--	4.77488	-0.000463814	--	--	4.76984	0.000622512	--	--	4.69094	0.00431	--	--	4.77378	0.000421437	33.9694	10283.8	4.69094	0.02491	--	--	4.69094	-0.00104	--	--
4.69913	-0.00103	--	--	4.78366	-0.000459552	--	--	4.77861	0.000634168	--	--	4.69913	0.00461	--	--	4.78256	0.000421901	33.9776	9484.53	4.69913	0.02435	--	--	4.69913	-0.00113	--	--
4.70732	-0.000742232	--	--	4.79243	-0.00046194	--	--	4.78738	0.00062793	--	--	4.70732	0.00398	--	--	4.79133	0.000424127	33.9858	9270.35	4.70732	0.0258	--	--	4.70732	-0.00114	--	--
4.71551	-0.000539929	--	--	4.8012	-0.000464327	--	--	4.79615	0.000621693	--	--	4.71551	0.00333	--	--	4.8001	0.000433399	33.994	9254.5	4.71551	0.02829	--	--	4.71551	-0.00108	--	--
4.7237	-0.000492591	--	--	4.80997	-0.000496434	--	--	4.80492	0.000607983	--	--	4.7237	0.00307	--	--	4.80887	0.000432453	34.0022	9288.43	4.7237	0.03146	--	--	4.7237	-0.00101	--	--
4.73189	-0.000932805	--	--	4.81874	-0.000501215	--	--	4.8137	0.000610814	--	--	4.73189	0.003	--	--	4.81764	0.000431508	34.0104	9264.41	4.73189	0.03795	--	--	4.73189	-0.00093009	--	--
4.74008	-0.00151	--	--	4.82752	-0.000490652	--	--	4.82247	0.000613644	--	--	4.74008	0.003	--	--	4.82642	0.000426074	34.0185	9237.26	4.74008	0.0443	--	--	4.74008	-0.000855098	--	--
4.74827	-0.00191	--	--	4.83629	-0.000491732	--	--	4.83124	0.000627758	--	--	4.74827	0.00304	--	--	4.83519	0.000424674	34.0267	9794.33	4.74827	0.04881	--	--	4.74827	-0.000810828	--	--
4.75646	-0.00223	--	--	4.84506	-0.000492811	--	--	4.84001	0.000656999	--	--	4.75646	0.00307	--	--	4.84396	0.000423275	34.0349	12467	4.75646	0.05017	--	--	4.75646	-0.00080595	--	--
4.76465	-0.00253	--	--	4.85383	-0.000497425	--	--	4.84878	0.000676599	--	--	4.76465	0.00306	--	--	4.85273	0.000408216	--	--	4.76465	0.04616	--	--	4.76465	-0.000883697	--	--
4.77284	-0.00284	--	--	4.8626	-0.000501327	--	--	4.85756	0.000682072	--	--	4.77284	0.00272	--	--	4.8615	0.000405729	--	--	4.77284	0.04119	--	--	4.77284	-0.00103	--	--
4.78103	-0.00313	--	--	4.87138	-0.000505228	--	--	4.86633	0.000683963	--	--	4.78103	0.00178	--	--	4.87028	0.00042144	--	--	4.78103	0.03705	--	--	4.78103	-0.00121	--	--
4.78922	-0.00338	--	--	4.88015	-0.00051567	--	--	4.8751	0.000685854	--	--	4.78922	-0.000386954	--	--	4.87905	0.000422643	--	--	4.78922	0.0333	--	--	4.78922	-0.00142	--	--
4.79741	-0.00348	--	--	4.88892	-0.000510435	--	--	4.88387	0.000692369	--	--	4.79741	-0.00298	--	--	4.88782	0.000421554	--	--	4.79741	0.02982	--	--	4.79741	-0.00155	--	--
4.8056	-0.0032	--	--	4.89769	-0.000487426	--	--	4.89264	0.000697286	--	--	4.8056	-0.00558	--	--	4.89659	0.000420465	--	--	4.8056	0.02633	--	--	4.8056	-0.00131	--	--
4.81379	-0.00268	--	--	4.90646	-0.000478261	--	--	4.90142	0.000715478	--	--	4.81379	-0.00745	--	--	4.90536	0.000411909	--	--	4.81379	0.02291	--	--	4.81379	-0.000931433	--	--
4.82197	-0.00218	--	--	4.91524	-0.000478601	--	--	4.91019	0.000708795	--	--	4.82197	-0.00883	--	--	4.91414	0.000405224	--	--	4.82198	0.01962	--	--	4.82198	-0.000614083	--	--
4.83016	-0.00176	--	--	4.92401	-0.00047894	--	--	4.91896	0.000702112	--	--	4.83016	-0.00997	--	--	4.92291	0.000392906	--	--	4.83017	0.01629	--	--	4.83017	-0.000371094	--	--
4.83835	-0.00165	--	--	4.93278	-0.000489231	--	--	4.92773	0.000688264	--	--	4.83835	-0.01071	--	--	4.93168	0.000379893	--	--	4.83835	0.01388	--	--	4.83835	-0.000224527	--	--
4.84654	-0.00183	--	--	4.94155	-0.00048399	--	--	4.9365	0.000664599	--	--	4.84654	-0.01003	--	--	4.94045	0.000376249	--	--	4.84654	0.01216	--	--	4.84654	-0.000177852	--	--
4.85473	-0.00186	--	--	4.95032	-0.000482266	--	--	4.94528	0.000647005	--	--	4.85473	-0.00882	--	--	4.94922	0.000382662	--	--	4.85473	0.01087	--	--	4.85473	-0.000126373	--	--
4.86292	-0.00162	--	--	4.9591	-0.000482173	--	--	4.95405	0.000631593	--	--	4.86292	-0.0076	--	--	4.958	0.000384992	--	--	4.86292	0.01162	--	--	4.86292	-6.73e-05	--	--
4.87111	-0.00126	--	--	4.96787	-0.00048208	--	--	4.96282	0.000647373	--	--	4.87111	-0.00558	--	--	4.96677	0.000380251	--	--	4.87111	0.0135	--	--	4.87111	-1.57e-05	--	--
4.8793	-0.000873202	--	--	4.97664	-0.000483167	--	--	4.97159	0.000662977	--	--	4.8793	-0.00352	--	--	4.97554	0.00037551	--	--	4.8793	0.01587	--	--	4.8793	1.24e-05	--	--
4.88749	-0.000485052	--	--	4.98541	-0.000484254	--	--	4.98036	0.000664135	--	--	4.88749	-0.00183	--	--	4.98431	0.000370825	--	--	4.88749	0.01876	--	--	4.88749	1.77e-05	--	--
4.89568	0.000410824	--	--	4.99418	-0.000494376	--	--	4.98914	0.000661082	--	--	4.89568	-0.000892602	--	--	4.99308	0.000374909	--	--	4.89568	0.02061	--	--	4.89568	3.05e-05	--	--
4.90387	0.00149	--	--	5.00296	-0.000508319	--	--	4.99791	0.000658029	--	--	4.90387	-0.000460145	--	--	5.00186	0.000386912	--	--	4.90387	0.02086	--	--	4.90387	6.54e-05	--	--
4.91206	0.0025	--	--	5.01173	-0.000488359	--	--	5.00668	0.000650634	--	--	4.91206	-0.000360822	--	--	5.01063	0.000394594	--	--	4.91206	0.01916	--	--	4.91206	0.000110093	--	--
4.92025	0.00321	--	--	5.0205	-0.000480202	--	--	5.01545	0.00065799	--	--	4.92025	0.000749987	--	--	5.0194	0.000394467	--	--	4.92025	0.01667	--	--	4.92025	0.0001013	--	--
4.92844	0.00357	--	--	5.02927	-0.000480087	--	--	5.02422	0.000668879	--	--	4.92844	0.00394	--	--	5.02817	0.000394339	--	--	4.92844	0.01411	--	--	4.92844	2.02e-05	--	--
4.93663	0.00348	--	--	5.03804	-0.000482614	--	--	5.033	0.000673438	--	--	4.93663	0.00735	--	--	5.03694	0.000372925	--	--	4.93663	0.01129	--	--	4.93663	-7.07e-05	--	--
4.94482	0.00312	--	--	5.04682	-0.000485142	--	--	5.04177	0.000671253	--	--	4.94482	0.01019	--	--	5.04572	0.000362302	--	--	4.94482	0.00812	--	--	4.94482	-0.000151708	--	--
4.95301	0.00258	--	--	5.05559	-0.000498213	--	--	5.05054	0.000669068	--	--	4.95301	0.01056	--	--	5.05449	0.000372963	--	--	4.95301	0.00439	--	--	4.95301	-0.000225247	--	--
4.9612	0.00217	--	--	5.06436	-0.000511327	--	--	5.05931	0.000660138	--	--	4.9612	0.00799	--	--	5.06326	0.000378419	--	--	4.9612	0.0021	--	--	4.9612	0.000125619	--	--
4.96939	0.00185	--	--	5.07313	-0.000532916	--	--	5.06808	0.000645146	--	--	4.96939	0.005	--	--	5.07203	0.000381154	--	--	4.96939	0.00179	--	--	4.96939	0.000619692	--	--
4.97758	0.00154	--	--	5.0819	-0.00054251	--	--	5.07686	0.000631769	--	--	4.97758	0.00248	--	--	5.0808	0.000377895	--	--	4.97758	0.00268	--	--	4.97758	0.00104	--	--
4.98577	0.00119	--	--	5.09068	-0.000532441	--	--	5.08563	0.00064652	--	--	4.98577	0.00021371	--	--	5.08958	0.000374636	--	--	4.98577	0.00375	--	--	4.98577	0.00138	--	--
4.99396	0.000942283	--	--	5.09945	-0.000528007	--	--	5.0944	0.000650443	--	--	4.99396	-0.00188			5.09835	0.000357912	--	--	4.99396	0.00471	--	--	4.99396	0.00139	--	--
5.00215	0.000758287	--	--	5.10822	-0.000529486	--	--	5.10317	0.000654366	--	--	5.00215	-0.00287			5.10712	0.000356902	--	--	5.00215	0.00697	--	--	5.00215	0.00125	--	--
5.01034	0.000523376	--	--	5.11699	-0.000530965	--	--	5.11194	0.000666081	--	--	5.01034	-0.00242			5.11589	0.000366375	--	--	5.01034	0.00942	--	--	5.01034	0.00117	--	--
5.01853	0.000212508	--	--	5.12576	-0.00052889	--	--	5.12072	0.000696094	--	--	5.01853	-0.00128			5.12466	0.000380673	--	--	5.01853	0.01143	--	--	5.01853	0.00113	--	--
5.02672	9.16e-05	--	--	5.13454	-0.000527128	--	--	5.12949	0.00070915	--	--	5.02672	-0.000456304			5.13344	0.00038238	--	--	5.02672	0.01279	--	--	5.02672	0.00111	--	--
5.03491	8.23e-05	--	--	5.14331	-0.00052668	--	--	5.13826	0.000710132	--	--	5.03491	-0.000207107			5.14221	0.000381816	--	--	5.03491	0.01396	--	--	5.03491	0.00105	--	--
5.0431	0.000107432	--	--	5.15208	-0.000526685	--	--	5.14703	0.000711114	--	--	5.0431	-0.000983571			5.15098	0.000381251	--	--	5.0431	0.01512	--	--	5.0431	0.000962001	--	--
5.05129	0.000231901	--	--	5.16085	-0.0005296	--	--	5.1558	0.000711863	--	--	5.05129	-0.00228			5.15975	0.000371672	--	--	5.05129	0.01665	--	--	5.05129	0.000859533	--	--
5.05948	0.000422598	--	--	5.16962	-0.000532515	--	--	5.16458	0.000717419	--	--	5.05948	-0.00359			5.16852	0.000371271	--	--	5.05948	0.01995	--	--	5.05948	0.000743564	--	--
5.06767	0.000652829	--	--	5.1784	-0.000546196	--	--	5.17335	0.000727017	--	--	5.06767	-0.0048			5.1773	0.000371494	--	--	5.06767	0.02357	--	--	5.06767	0.000609194	--	--
5.07586	0.000795619	--	--	5.18717	-0.00055005	--	--	5.18212	0.000732983	--	--	5.07586	-0.00611			5.18607	0.000371717	--	--	5.07586	0.02676	--	--	5.07586	0.000467151	--	--
5.08405	0.000808048	--	--	5.19594	-0.000551919	--	--	5.19089	0.000744238	--	--	5.08405	-0.00696			5.19484	0.000370368	--	--	5.08405	0.02696	--	--	5.08405	0.000482742	--	--
5.09224	0.000512051	--	--	5.20471	-0.000553788	--	--	5.19966	0.0007689	--	--	5.09224	-0.00711			5.20361	0.000369019	--	--	5.09224	0.02427	--	--	5.09224	0.000570526	--	--
5.10043	-3.28e-05	--	--	5.21348	-0.000548649	--	--	5.20844	0.000778304	--	--	5.10043	-0.0071			5.21238	0.000366109	--	--	5.10043	0.02145	--	--	5.10043	0.000650153	--	--
5.10862	0.000129304	--	--	5.22226	-0.000549825	--	--	5.21721	0.000786232	--	--	5.10862	-0.00712			5.22116	0.000355236	--	--	5.10862	0.01933	--	--	5.10862	0.000714746	--	--
5.11681	0.000476471	--	--	5.23103	-0.000551001	--	--	5.22598	0.000802789	--	--	5.11681	-0.00769			5.22993	0.000354037	--	--	5.11681	0.01783	--	--	5.11681	0.00074685	--	--
5.125	0.000659504	--	--	5.2398	-0.00055558	--	--	5.23475	0.000797832	--	--	5.125	-0.00816			5.2387	0.000350197	--	--	5.125	0.01657	--	--	5.125	0.000575513	--	--
5.13319	0.000479658	--	--	5.24857	-0.00055765	--	--	5.24352	0.000792874	--	--	5.13319	-0.00873			5.24747	0.000354713	--	--	5.13319	0.01541	--	--	5.13319	0.000316839	--	--
5.14138	0.000192529	--	--	5.25734	-0.00055972	--	--	5.2523	0.000782847	--	--	5.14138	-0.00961			5.25624	0.000357191	--	--	5.14138	0.01369	--	--	5.14138	5.92e-05	--	--
5.14957	0.000332629	--	--	5.26612	-0.000561954	--	--	5.26107	0.000784861	--	--	5.14957	-0.01084			5.26502	0.00035847	--	--	5.14957	0.01162	--	--	5.14957	-0.000206109	--	--
5.15776	0.000706307	--	--	5.27489	-0.000563834	--	--	5.26984	0.000785447	--	--	5.15776	-0.01094			5.27379	0.000355751	--	--	5.15776	0.01152	--	--	5.15776	-0.000314884	--	--
5.16595	0.000750849	--	--	5.28366	-0.000554048	--	--	5.27861	0.000786033	--	--	5.16595	-0.01032			5.28256	0.000353031	--	--	5.16595	0.01243	--	--	5.16595	-0.000285166	--	--
5.17414	0.000325356	--	--	5.29243	-0.000546985	--	--	5.28738	0.000794436	--	--	5.17414	-0.00859			5.29133	0.000336122	--	--	5.17414	0.01342	--	--	5.17414	-0.000158174	--	--
5.18233	-0.000299101	--	--	5.3012	-0.000546914	--	--	5.29616	0.000794308	--	--	5.18233	-0.0072			5.3001	0.000316794	--	--	5.18233	0.0144	--	--	5.18233	7.94e-05	--	--
5.19052	-0.000572026	--	--	5.30998	-0.000549286	--	--	5.30493	0.000794179	--	--	5.19052	-0.00679			5.30888	0.000309074	--	--	5.19052	0.01541	--	--	5.19052	0.000328815	--	--
5.1987	-0.000618668	--	--	5.31875	-0.000551658	--	--	5.3137	0.00079315	--	--	5.1987	-0.00795			5.31765	0.00031214	--	--	5.19871	0.01643	--	--	5.19871	0.000549242	--	--
5.20689	-0.000691642	--	--	5.32752	-0.000562387	--	--	5.32247	0.000792122	--	--	5.20689	-0.0096			5.32642	0.000333044	--	--	5.2069	0.01801	--	--	5.2069	0.000633697	--	--
5.21508	-0.000838607	--	--	5.33629	-0.000578019	--	--	5.33124	0.000783986	--	--	5.21508	-0.00948			5.33519	0.000335238	--	--	5.21509	0.02038	--	--	5.21509	0.000609469	--	--
5.22327	-0.00089236	--	--	5.34506	-0.000579483	--	--	5.34002	0.000746969	--	--	5.22327	-0.00844			5.34396	0.000334999	--	--	5.22327	0.02278	--	--	5.22327	0.00049816	--	--
5.23146	-0.000907917	--	--	5.35384	-0.000580947	--	--	5.34879	0.00075146	--	--	5.23146	-0.00746			5.35274	0.00033476	--	--	5.23146	0.02493	--	--	5.23146	0.000557999	--	--
5.23965	-0.000933815	--	--	5.36261	-0.000586252	--	--	5.35756	0.000766823	--	--	5.23965	-0.00664			5.36151	0.000327346	--	--	5.23965	0.02526	--	--	5.23965	0.000704622	--	--
5.24784	-0.0009683	--	--	5.37138	-0.000603583	--	--	5.36633	0.000773773	--	--	5.24784	-0.00621			5.37028	0.000327244	--	--	5.24784	0.02474	--	--	5.24784	0.000846173	--	--
5.25603	-0.00101	--	--	5.38015	-0.00061412	--	--	5.3751	0.000773882	--	--	5.25603	-0.00621			5.37905	0.000328203	--	--	5.25603	0.02629	--	--	5.25603	0.000973212	--	--
5.26422	-0.00102	--	--	5.38892	-0.000624518	--	--	5.38388	0.000770571	--	--	5.26422	-0.00661			5.38782	0.00033269	--	--	5.26422	0.02811			5.26422	0.00109	--	--
5.27241	-0.000993059	--	--	5.3977	-0.000629182	--	--	5.39265	0.000767259	--	--	5.27241	-0.00572			5.3966	0.000341456	--	--	5.27241	0.02916			5.27241	0.0011	--	--
5.2806	-0.00115	--	--	5.40647	-0.000616175	--	--	5.40142	0.000755112	--	--	5.2806	-0.00471			5.40537	0.000340539	--	--	5.2806	0.02856			5.2806	0.00101	--	--
5.28879	-0.00156	--	--	5.41524	-0.000611838	--	--	5.41019	0.000764461	--	--	5.28879	-0.00429			5.41414	0.000339623	--	--	5.28879	0.02748			5.28879	0.000839997	--	--
5.29698	-0.00208	--	--	5.42401	-0.000608817	--	--	5.41896	0.000778994	--	--	5.29698	-0.00487			5.42291	0.000337284	--	--	5.29698	0.0262			5.29698	0.000917467	--	--
5.30517	-0.00235	--	--	5.43278	-0.000608388	--	--	5.42774	0.000783281	--	--	5.30517	-0.00578			5.43168	0.000337289	--	--	5.30517	0.02459			5.30517	0.00108	--	--
5.31336	-0.00238	--	--	5.44156	-0.000609441	--	--	5.43651	0.000798194	--	--	5.31336	-0.0062			5.44046	0.000337294	--	--	5.31336	0.02203			5.31336	0.00121	--	--
5.32155	-0.00235	--	--	5.45033	-0.000610495	--	--	5.44528	0.000796339	--	--	5.32155	-0.00601			5.44923	0.000336723	--	--	5.32155	0.02163			5.32155	0.00124	--	--
5.32974	-0.00229	--	--	5.4591	-0.000587913	--	--	5.45405	0.000794485	--	--	5.32974	-0.00547			5.458	0.000362312	--	--	5.32974	0.02244			5.32974	0.00109	--	--
5.33793	-0.00193	--	--	5.46787	-0.000571071	--	--	5.46282	0.000786187	--	--	5.33793	-0.00482			5.46677	0.000361345	--	--	5.33793	0.02395			5.33793	0.00101	--	--
5.34612	-0.00143	--	--	5.47664	-0.000558531	--	--	5.4716	0.000765056	--	--	5.34612	-0.00493			5.47554	0.000360378	--	--	5.34612	0.02556			5.34612	0.000991532	--	--
5.35431	-0.000851865	--	--	5.48542	-0.000554253	--	--	5.48037	0.000778056	--	--	5.35431	-0.00606			5.48432	0.000358155	--	--	5.35431	0.02695			5.35431	0.000970775	--	--
5.3625	-0.000245326	--	--	5.49419	-0.000553481	--	--	5.48914	0.000784477	--	--	5.3625	-0.00711			5.49309	0.000345102	--	--	5.3625	0.0278			5.3625	0.000938097	--	--
5.37069	0.000367687	--	--	5.50296	-0.000554374	--	--	5.49791	0.000793592	--	--	5.37069	-0.00758			5.50186	0.000336167	--	--	5.37069	0.02839			5.37069	0.000847713	--	--
5.37888	0.000990314	--	--	5.51173	-0.000555267	--	--	5.50668	0.000799121	--	--	5.37888	-0.00747			5.51063	0.000332835	--	--	5.37888	0.02889			5.37888	0.000902196	--	--
5.38707	0.00153	--	--	5.5205	-0.000557826	--	--	5.51546	0.000799429	--	--	5.38707	-0.0065			5.5194	0.00033781	--	--	5.38707	0.02756			5.38707	0.00103	--	--
5.39526	0.00196	--	--	5.52928	-0.00055928	--	--	5.52423	0.000786776	--	--	5.39526	-0.00531			5.52818	0.00034282	--	--	5.39526	0.02491			5.39526	0.00111	--	--
5.40345	0.0019	--	--	5.53805	-0.000538465	--	--	5.533	0.000774124	--	--	5.40345	-0.00434			5.53695	0.000344947	--	--	5.40345	0.02147			5.40345	0.00112	--	--
5.41164	0.00162	--	--	5.54682	-0.000533281	--	--	5.54177	0.000802605	--	--	5.41164	-0.00366			5.54572	0.000342004	--	--	5.41164	0.01838			5.41164	0.00103	--	--
5.41983	0.00168	--	--	5.55559	-0.000534204	--	--	5.55054	0.000809052	--	--	5.41983	-0.00175			5.55449	0.000339062	--	--	5.41983	0.01821			5.41983	0.000830975	--	--
5.42802	0.002	--	--	5.56436	-0.000535128	--	--	5.55932	0.000809853	--	--	5.42802	0.000400371			5.56326	0.000340038	--	--	5.42802	0.01893			5.42802	0.000682252	--	--
5.43621	0.00218	--	--	5.57314	-0.000558738	--	--	5.56809	0.000810654	--	--	5.43621	0.00218			5.57204	0.000344849	--	--	5.43621	0.01935			5.43621	0.000758248	--	--
5.4444	0.00209	--	--	5.58191	-0.000587742	--	--	5.57686	0.000814277	--	--	5.4444	0.00253			5.58081	0.000347135	--	--	5.4444	0.01925			5.4444	0.000967494	--	--
5.45259	0.00218	--	--	5.59068	-0.000593117	--	--	5.58563	0.000813176	--	--	5.45259	0.00107			5.58958	0.000349421	--	--	5.45259	0.01822			5.45259	0.00109	--	--
5.46078	0.00249	--	--	5.59945	-0.000591315	--	--	5.5944	0.000812076	--	--	5.46078	-0.00104			5.59835	0.000349469	--	--	5.46078	0.01573			5.46078	0.00106	--	--
5.46897	0.00267	--	--	5.60822	-0.00058218	--	--	5.60318	0.000807249	--	--	5.46897	-0.00302			5.60712	0.000349517	--	--	5.46897	0.01276			5.46897	0.00103	--	--
5.47716	0.00262	--	--	5.617	-0.000582885	--	--	5.61195	0.000836422	--	--	5.47716	-0.00494			5.6159	0.00034643	--	--	5.47716	0.01191			5.47716	0.00102	--	--
5.48535	0.00233	--	--	5.62577	-0.000583591	--	--	5.62072	0.000843993	--	--	5.48535	-0.0069			5.62467	0.0003323	--	--	5.48535	0.01195			5.48535	0.00101	--	--
5.49354	0.00205	--	--	5.63454	-0.000590765	--	--	5.62949	0.000843389	--	--	5.49354	-0.00757			5.63344	0.000339642	--	--	5.49354	0.01174			5.49354	0.000923887	--	--
5.50173	0.00186	--	--	5.64331	-0.000604712	--	--	5.63826	0.000842784	--	--	5.50173	-0.00665			5.64221	0.000342117	--	--	5.50173	0.0112			5.50173	0.000798969	--	--
5.50992	0.00165	--	--	5.65208	-0.000627096	--	--	5.64704	0.000837374	--	--	5.50992	-0.00541			5.65098	0.000341865	--	--	5.50992	0.01092			5.50992	0.000648738	--	--
5.51811	0.00137	--	--	5.66086	-0.000627909	--	--	5.65581	0.000840965	--	--	5.51811	-0.00429			5.65976	0.000341614	--	--	5.51811	0.0111			5.51811	0.000422066	--	--
5.5263	0.000867379	--	--	5.66963	-0.000618689	--	--	5.66458	0.000841736	--	--	5.5263	-0.00348			5.66853	0.000338636	--	--	5.5263	0.0117			5.5263	0.000254938	--	--
5.53449	0.000404273	--	--	5.6784	-0.000619129	--	--	5.67335	0.000871292	--	--	5.53449	-0.0033			5.6773	0.000331391	--	--	5.53449	0.0123			5.53449	0.000334203	--	--
5.54268	0.000109299	--	--	5.68717	-0.000619569	--	--	5.68212	0.000877253	--	--	5.54268	-0.00468			5.68607	0.000327471	--	--	5.54268	0.01276			5.54268	0.00050377	--	--
5.55087	-0.000102949	--	--	5.69594	-0.000621438	--	--	5.6909	0.000883215	--	--	5.55087	-0.00622			5.69484	0.000323551	--	--	5.55087	0.01403			5.55087	0.000669335	--	--
5.55906	-0.000368258	--	--	5.70472	-0.00062256	--	--	5.69967	0.000888422	--	--	5.55906	-0.00732			5.70362	0.000315135	--	--	5.55906	0.01549			5.55906	0.000774514	--	--
5.56725	-0.000722696	--	--	5.71349	-0.000623682	--	--	5.70844	0.00089021	--	--	5.56725	-0.00802			5.71239	0.000322969	--	--	5.56725	0.01676			5.56725	0.000802923	--	--
5.57544	-0.00088946	--	--	5.72226	-0.00062602	--	--	5.71721	0.000880955	--	--	5.57544	-0.00855			5.72116	0.000326805	--	--	5.57544	0.01657			5.57544	0.000708119	--	--
5.58362	-0.000811277	--	--	5.73103	-0.000618278	--	--	5.72598	0.000871699	--	--	5.58362	-0.00794			5.72993	0.000328383	--	--	5.58363	0.01572			5.58363	0.000438817	--	--
5.59181	-0.000440966	--	--	5.7398	-0.000614259	--	--	5.73476	0.000867056	--	--	5.59181	-0.00677			5.7387	0.000324184	--	--	5.59182	0.01523			5.59182	0.000144472	--	--
5.6	9.63e-05	--	--	5.74858	-0.000613736	--	--	5.74353	0.000910999	--	--	5.6	-0.00595			5.74748	0.000319986	--	--	5.60001	0.01481			5.60001	-0.000130171	--	--
5.60819	0.000633624	--	--	5.75735	-0.000613213	--	--	5.7523	0.000930483	--	--	5.60819	-0.00568			5.75625	0.000303115	--	--	5.60819	0.01426			5.60819	-0.000394196	--	--
5.61638	0.000777335	--	--	5.76612	-0.000612178	--	--	5.76107	0.00093822	--	--	5.61638	-0.00648			5.76502	0.00029596	--	--	5.61638	0.01268			5.61638	-0.000587991	--	--
5.62457	0.000416467	--	--	5.77489	-0.000606595	--	--	5.76984	0.000945958	--	--	5.62457	-0.00777			5.77379	0.000296622	--	--	5.62457	0.01167			5.62457	-0.00052638	--	--
5.63276	-0.000177198	--	--	5.78366	-0.000604956	--	--	5.77862	0.000952614	--	--	5.63276	-0.00817			5.78256	0.000305231	--	--	5.63276	0.01105			5.63276	-0.000267405	--	--
5.64095	-0.000572182	--	--	5.79244	-0.000598281	--	--	5.78739	0.000957263	--	--	5.64095	-0.00747			5.79134	0.00030241	--	--	5.64095	0.01044			5.64095	2.55e-05	--	--
5.64914	-0.000501549	--	--	5.80121	-0.000596152	--	--	5.79616	0.000974796	--	--	5.64914	-0.00634			5.80011	0.000299589	--	--	5.64914	0.0098			5.64914	0.000270521	--	--
5.65733	-0.000227726	--	--	5.80998	-0.000597724	--	--	5.80493	0.000988907	--	--	5.65733	-0.00492			5.80888	0.000292272	--	--	5.65733	0.00912			5.65733	0.000456667	--	--
5.66552	1.71e-05	--	--	5.81875	-0.000599296	--	--	5.8137	0.000986649	--	--	5.66552	-0.00317			5.81765	0.000285607	--	--	5.66552	0.0084			5.66552	0.000601213	--	--
5.67371	0.000194985	--	--	5.82752	-0.000602226	--	--	5.82248	0.000984392	--	--	5.67371	0.000239468			5.82642	0.000281203	--	--	5.67371	0.00907			5.67371	0.000712568	--	--
5.6819	0.000233808	--	--	5.8363	-0.000606167	--	--	5.83125	0.000966544	--	--	5.6819	0.00348			5.8352	0.000272695	--	--	5.6819	0.01021			5.6819	0.000751477	--	--
5.69009	0.000140629	--	--	5.84507	-0.000610108	--	--	5.84002	0.000944055	--	--	5.69009	0.00565			5.84397	0.000276298	--	--	5.69009	0.01121			5.69009	0.000827835	--	--
5.69828	5e-05	--	--	5.85384	-0.000616496	--	--	5.84879	0.000937259	--	--	5.69828	0.00573			5.85274	0.00028781	--	--	5.69828	0.01109			5.69828	0.000914538	--	--
5.70647	-4.25e-05	--	--	5.86261	-0.000600999	--	--	5.85756	0.000930559	--	--	5.70647	0.00546			5.86151	0.00028519	--	--	5.70647	0.01194			5.70647	0.000980914	--	--
5.71466	-0.000156817	--	--	5.87138	-0.000588642	--	--	5.86634	0.000927837	--	--	5.71466	0.00785			5.87028	0.00028257	--	--	5.71466	0.01367			5.71466	0.00103	--	--
5.72285	-0.000202493	--	--	5.88016	-0.000585846	--	--	5.87511	0.000930344	--	--	5.72285	0.01037			5.87906	0.000277113	--	--	5.72285	0.01439			5.72285	0.0012	--	--
5.73104	-0.000149272	--	--	5.88893	-0.000585271	--	--	5.88388	0.000957092	--	--	5.73104	0.01173			5.88783	0.000271069	--	--	5.73104	0.0136			5.73104	0.00138	--	--
5.73923	1.56e-05	--	--	5.8977	-0.000587179	--	--	5.89265	0.000955105	--	--	5.73923	0.0112			5.8966	0.000287166	--	--	5.73923	0.01208			5.73923	0.00151	--	--
5.74742	0.00058337	--	--	5.90647	-0.000589086	--	--	5.90142	0.000953118	--	--	5.74742	0.01035			5.90537	0.000295489	--	--	5.74742	0.01025			5.74742	0.00151	--	--
5.75561	0.0015	--	--	5.91524	-0.000589196	--	--	5.9102	0.000948419	--	--	5.75561	0.0101			5.91414	0.000296454	--	--	5.75561	0.00802			5.75561	0.00138	--	--
5.7638	0.00239	--	--	5.92402	-0.000577294	--	--	5.91897	0.000948055	--	--	5.7638	0.01009			5.92292	0.000301986	--	--	5.7638	0.007			5.7638	0.00123	--	--
5.77199	0.00314	--	--	5.93279	-0.000555089	--	--	5.92774	0.00095926	--	--	5.77199	0.00955			5.93169	0.000297872	--	--	5.77199	0.0071			5.77199	0.00109	--	--
5.78018	0.00356	--	--	5.94156	-0.000555343	--	--	5.93651	0.000964575	--	--	5.78018	0.00827			5.94046	0.000293758	--	--	5.78018	0.00793			5.78018	0.000942601	--	--
5.78837	0.0035	--	--	5.95033	-0.000558516	--	--	5.94528	0.000966014	--	--	5.78837	0.00741			5.94923	0.000284776	--	--	5.78837	0.00889			5.78837	0.000884807	--	--
5.79656	0.00278	--	--	5.9591	-0.000561689	--	--	5.95406	0.000967453	--	--	5.79656	0.0074			5.958	0.000290651	--	--	5.79656	0.00974			5.79656	0.000834737	--	--
5.80475	0.00187	--	--	5.96788	-0.000572706	--	--	5.96283	0.000980718	--	--	5.80475	0.00757			5.96678	0.000311031	--	--	5.80475	0.00816			5.80475	0.000747104	--	--
5.81294	0.00113	--	--	5.97665	-0.000552952	--	--	5.9716	0.000984812	--	--	5.81294	0.00769			5.97555	0.000313476	--	--	5.81294	0.00718			5.81294	0.000688967	--	--
5.82113	0.000511883	--	--	5.98542	-0.00055077	--	--	5.98037	0.000985187	--	--	5.82113	0.00755			5.98432	0.000313908	--	--	5.82113	0.00842			5.82113	0.000641163	--	--
5.82932	-5.01e-05	--	--	5.99419	-0.000550803	--	--	5.98914	0.000985563	--	--	5.82932	0.00609			5.99309	0.00030855	--	--	5.82932	0.01175			5.82932	0.000585471	--	--
5.83751	-0.000441904	--	--	6.00296	-0.000551418	--	--	5.99792	0.000994788	--	--	5.83751	0.00427			6.00186	0.000303192	--	--	5.83751	0.01646			5.83751	0.000514138	--	--
5.8457	-0.000720245	--	--	6.01174	-0.000552033	--	--	6.00669	0.000998577	--	--	5.8457	0.00258			6.01064	0.000299964	--	--	5.8457	0.01987			5.8457	0.000425058	--	--
5.85389	-0.000930954	--	--	6.02051	-0.000556944	--	--	6.01546	0.000996835	--	--	5.85389	0.000970604			6.01941	0.000295472	--	--	5.85389	0.02116			5.85389	0.000475951	--	--
5.86208	-0.00105	--	--	6.02928	-0.000558241	--	--	6.02423	0.000995093	--	--	5.86208	-0.000658872			6.02818	0.000291521	--	--	5.86208	0.02244			5.86208	0.000621161	--	--
5.87027	-0.0011	--	--	6.03805	-0.000559539	--	--	6.033	0.000971931	--	--	5.87027	-0.00217			6.03695	0.000285195	--	--	5.87027	0.02426			5.87027	0.000689842	--	--
5.87846	-0.0012	--	--	6.04682	-0.000555829	--	--	6.04178	0.000960208	--	--	5.87846	-0.00254			6.04572	0.000286888	--	--	5.87846	0.0265			5.87846	0.000638057	--	--
5.88665	-0.00136	--	--	6.0556	-0.000542062	--	--	6.05055	0.000953576	--	--	5.88665	-0.00198			6.0545	0.000288485	--	--	5.88665	0.02913			5.88665	0.000571997	--	--
5.89484	-0.00149	--	--	6.06437	-0.00052026	--	--	6.05932	0.000964012	--	--	5.89484	-0.00112			6.06327	0.000284821	--	--	5.89484	0.03181			5.89484	0.000573565	--	--
5.90303	-0.00164	--	--	6.07314	-0.000524457	--	--	6.06809	0.000983998	--	--	5.90303	-0.000125341			6.07204	0.000281157	--	--	5.90303	0.0342			5.90303	0.000707954	--	--
5.91122	-0.00184	--	--	6.08191	-0.000528654	--	--	6.07686	0.00099103	--	--	5.91122	0.000829823			6.08081	0.000269332	--	--	5.91122	0.03623			5.91122	0.000894078	--	--
5.91941	-0.00219	--	--	6.09068	-0.00053858	--	--	6.08564	0.000990379	--	--	5.91941	0.00168			6.08958	0.000271098	--	--	5.91941	0.03772			5.91941	0.00108	--	--
5.9276	-0.00235	--	--	6.09946	-0.000550621	--	--	6.09441	0.000989729	--	--	5.9276	0.00241			6.09836	0.00028844	--	--	5.9276	0.03858			5.9276	0.00127	--	--
5.93579	-0.00229	--	--	6.10823	-0.000564549	--	--	6.10318	0.000974353	--	--	5.93579	0.0021			6.10713	0.000297501	--	--	5.93579	0.03832			5.93579	0.00144	--	--
5.94398	-0.00216	--	--	6.117	-0.000561252	--	--	6.11195	0.000958815	--	--	5.94398	0.001			6.1159	0.000301114	--	--	5.94398	0.03771			5.94398	0.00155	--	--
5.95217	-0.00202	--	--	6.12577	-0.000557483	--	--	6.12072	0.000944773	--	--	5.95217	-3e-05			6.12467	0.000294035	--	--	5.95217	0.03713			5.95217	0.00159	--	--
5.96035	-0.00189	--	--	6.13454	-0.000553715	--	--	6.1295	0.000925335	--	--	5.96035	-0.00025127			6.13344	0.000286957	--	--	5.96036	0.03657			5.96036	0.00155	--	--
5.96854	-0.00178	--	--	6.14332	-0.000557133	--	--	6.13827	0.00094359	--	--	5.96854	-0.000209836			6.14222	0.000275634	--	--	5.96855	0.03603			5.96855	0.00157	--	--
5.97673	-0.00161	--	--	6.15209	-0.000560551	--	--	6.14704	0.000962419	--	--	5.97673	-0.000205811			6.15099	0.000278584	--	--	5.97674	0.03457			5.97674	0.00163	--	--
5.98492	-0.00108	--	--	6.16086	-0.000575519	--	--	6.15581	0.000969373	--	--	5.98492	-0.000725649			6.15976	0.000281534	--	--	5.98492	0.03126			5.98492	0.00168	--	--
5.99311	-0.000285118	--	--	6.16963	-0.00059511	--	--	6.16458	0.00096885	--	--	5.99311	-0.000518141			6.16853	0.00028207	--	--	5.99311	0.02708			5.99311	0.00169	--	--
6.0013	0.000669226	--	--	6.1784	-0.000592587	--	--	6.17336	0.000968328	--	--	6.0013	0.00234			6.1773	0.000284863	--	--	6.0013	0.02524			6.0013	0.00149	--	--
6.00949	0.00145	--	--	6.18718	-0.000595193	--	--	6.18213	0.000969727	--	--	6.00949	0.00628			6.18608	0.000283343	--	--	6.00949	0.02482			6.00949	0.00118	--	--
6.01768	0.00195	--	--	6.19595	-0.000597799	--	--	6.1909	0.000986426	--	--	6.01768	0.00824			6.19485	0.000281823	--	--	6.01768	0.02554			6.01768	0.000922989	--	--
6.02587	0.00203	--	--	6.20472	-0.000605831	--	--	6.19967	0.000990254	--	--	6.02587	0.00751			6.20362	0.000270913	--	--	6.02587	0.02653			6.02587	0.0007099	--	--
6.03406	0.00182	--	--	6.21349	-0.000607257	--	--	6.20844	0.000991895	--	--	6.03406	0.00599			6.21239	0.000260333	--	--	6.03406	0.02735			6.03406	0.000518431	--	--
6.04225	0.00139	--	--	6.22226	-0.000608682	--	--	6.21722	0.000986085	--	--	6.04225	0.00463			6.22116	0.00025833	--	--	6.04225	0.02773			6.04225	0.000343539	--	--
6.05044	0.000890938	--	--	6.23104	-0.000622381	--	--	6.22599	0.000980275	--	--	6.05044	0.00354			6.22994	0.000260971	--	--	6.05044	0.02754			6.05044	0.000331211	--	--
6.05863	0.000359351	--	--	6.23981	-0.000620481	--	--	6.23476	0.000967014	--	--	6.05863	0.00248			6.23871	0.000260416	--	--	6.05863	0.0268			6.05863	0.000406088	--	--
6.06682	-0.000253957	--	--	6.24858	-0.000616043	--	--	6.24353	0.000944055	--	--	6.06682	0.00137			6.24748	0.000259861	--	--	6.06682	0.0248			6.06682	0.000511804	--	--
6.07501	-0.000791603	--	--	6.25735	-0.000610967	--	--	6.2523	0.000937106	--	--	6.07501	0.00010456			6.25625	0.000253698	--	--	6.07501	0.02143			6.07501	0.000580856	--	--
6.0832	-0.0011	--	--	6.26612	-0.000606885	--	--	6.26108	0.000949298	--	--	6.0832	-0.00133			6.26502	0.000250636	--	--	6.0832	0.01868			6.0832	0.000589725	--	--
6.09139	-0.000613529			6.2749	-0.000606484	--	--	6.26985	0.000949894	--	--	6.09139	-0.00197			6.2738	0.000245873	--	--	6.09139	0.01678			6.09139	0.000456853	--	--
6.09958	6.75e-05			6.28367	-0.000611242	--	--	6.27862	0.000944641	--	--	6.09958	0.00216			6.28257	0.00024111	--	--	6.09958	0.01548			6.09958	0.000285712	--	--
6.10777	0.000631012			6.29244	-0.000615999			6.28739	0.000939387	--	--	6.10777	0.00729			6.29134	0.00025057	--	--	6.10777	0.01433			6.10777	0.000130841	--	--
6.11596	0.000970764			6.30121	-0.000618545			6.29616	0.000928284	--	--	6.11596	0.01139			6.30011	0.000266788	--	--	6.11596	0.01314			6.11596	6.29e-05	--	--
6.12415	0.000675911			6.30998	-0.000627818			6.30494	0.000897479	--	--	6.12415	0.01397			6.30888	0.000273801	--	--	6.12415	0.01176			6.12415	9.89e-05	--	--
6.13234	0.000252323			6.31876	-0.00062151			6.31371	0.000902569	--	--	6.13234	0.01454			6.31766	0.000272258	--	--	6.13234	0.01096			6.13234	6.74e-05	--	--
6.14053	0.000111993			6.32753	-0.000610934			6.32248	0.000906387	--	--	6.14053	0.01342			6.32643	0.000270716	--	--	6.14053	0.01052			6.14053	-9.13e-05	--	--
6.14872	2.74e-05			6.3363	-0.000610236			6.33125	0.000908174	--	--	6.14872	0.0128			6.3352	0.000265246	--	--	6.14872	0.01023			6.14872	-0.00023615	--	--
6.15691	-0.000114645			6.34507	-0.000616067			6.34002	0.000912387	--	--	6.15691	0.01251			6.34397	0.000266221	--	--	6.15691	0.01017			6.15691	-0.000379755	--	--
6.1651	-0.000418157			6.35384	-0.000621898			6.3488	0.000912226	--	--	6.1651	0.01217			6.35274	0.000268635	--	--	6.1651	0.01012			6.1651	-0.000548232	--	--
6.17329	-0.000745566			6.36262	-0.000633366			6.35757	0.000912065	--	--	6.17329	0.01103			6.36152	0.00027105	--	--	6.17329	0.00999			6.17329	-0.000681856	--	--
6.18148	-0.00104			6.37139	-0.000638621			6.36634	0.000921843	--	--	6.18148	0.0093			6.37029	0.000274464	--	--	6.18148	0.01			6.18148	-0.00079167	--	--
6.18967	-0.00132			6.38016	-0.000625025			6.37511	0.000925624	--	--	6.18967	0.00749			6.37906	0.000273792	--	--	6.18967	0.01016			6.18967	-0.000892268	--	--
6.19786	-0.0015			6.38893	-0.000622302			6.38388	0.000929406	--	--	6.19786	0.00575			6.38783	0.000273121	--	--	6.19786	0.01023			6.19786	-0.000860642	--	--
6.20605	-0.00163			6.3977	-0.000619453			6.39266	0.000933282	--	--	6.20605	0.0039			6.3966	0.00026492	--	--	6.20605	0.01012			6.20605	-0.000668761	--	--
6.21424	-0.00173			6.40648	-0.000618959			6.40143	0.000929013	--	--	6.21424	0.00238			6.40538	0.000256893	--	--	6.21424	0.00966			6.21424	-0.000334384	--	--
6.22243	-0.00184			6.41525	-0.000621469			6.4102	0.000924744	--	--	6.22243	0.00221			6.41415	0.000249772	--	--	6.22243	0.00862			6.22243	3.78e-05	--	--
6.23062	-0.0019			6.42402	-0.00062398			6.41897	0.000912653	--	--	6.23062	0.0027			6.42292	0.000247199	--	--	6.23062	0.00699			6.23062	0.000308241	--	--
6.23881	-0.00162			6.43279	-0.00062761			6.42774	0.000901559	--	--	6.23881	0.00288			6.43169	0.000245479	--	--	6.23881	0.00413			6.23881	0.000445127	--	--
6.247	-0.00121			6.44156	-0.000612365			6.43652	0.000891245	--	--	6.247	0.00256			6.44046	0.000239665	--	--	6.247	0.00289			6.247	0.00051891	--	--
6.25519	-0.000772672			6.45034	-0.000603406			6.44529	0.000897813	--	--	6.25519	0.00147			6.44924	0.000235854	--	--	6.25519	0.00291			6.25519	0.000559066	--	--
6.26338	-0.000273671			6.45911	-0.000603339			6.45406	0.000929069	--	--	6.26338	-7.35e-05			6.45801	0.000229271	--	--	6.26338	0.00324			6.26338	0.000568454	--	--
6.27157	0.000200814			6.46788	-0.000603271			6.46283	0.000924478	--	--	6.27157	-0.00188			6.46678	0.000206453	--	--	6.27157	0.00368			6.27157	0.000510571	--	--
6.27976	0.000612054			6.47665	-0.000593781			6.4716	0.000919886	--	--	6.27976	-0.00333			6.47555	0.000202607	--	--	6.27976	0.00381			6.27976	0.000430809	--	--
6.28795	0.000935748			6.48542	-0.000589971			6.48038	0.000910172	--	--	6.28795	-0.00428			6.48432	0.000221686	--	--	6.28795	0.00355			6.28795	0.000252593	--	--
6.29614	0.00106			6.4942	-0.000588553			6.48915	0.000891363	--	--	6.29614	-0.0048			6.4931	0.000228278	--	--	6.29614	0.00283			6.29614	0.000143156	--	--
6.30433	0.000960354			6.50297	-0.000587134			6.49792	0.000890226	--	--	6.30433	-0.00444			6.50187	0.00022845	--	--	6.30433	0.00319			6.30433	0.000152976	--	--
6.31252	0.000395973			6.51174	-0.000582021			6.50669	0.000886619	--	--	6.31252	-0.00385			6.51064	0.000224303	--	--	6.31252	0.0044			6.31252	0.000214747	--	--
6.32071	-0.000314686			6.52051	-0.000566184			6.51546	0.000883011	--	--	6.32071	-0.00337			6.51941	0.000220157	--	--	6.32071	0.00528			6.32071	0.000198975	--	--
6.3289	-0.000861839			6.52928	-0.000569249			6.52424	0.000875554	--	--	6.3289	-0.00336			6.52818	0.000221708	--	--	6.3289	0.00553			6.3289	6.91e-05	--	--
6.33709	-0.00117			6.53806	-0.000572314			6.53301	0.00087436	--	--	6.33709	-0.00364			6.53696	0.00022948	--	--	6.33709	0.00494			6.33709	6.82e-05	--	--
6.34527	-0.0012			6.54683	-0.000579019			6.54178	0.000873165	--	--	6.34527	-0.00395			6.54573	0.00023402	--	--	6.34528	0.00439			6.34528	0.000175911	--	--
6.35346	-0.00107			6.5556	-0.000583125			6.55055	0.000883504	--	--	6.35346	-0.00444			6.5545	0.000234534	--	--	6.35347	0.0058			6.35347	0.000310389	--	--
6.36165	-0.000851944			6.56437	-0.00057291			6.55932	0.000886581	--	--	6.36165	-0.00517			6.56327	0.000234541	--	--	6.36166	0.00749			6.36166	0.00041217	--	--
6.36984	-0.000532209			6.57314	-0.000549781			6.5681	0.000889658	--	--	6.36984	-0.00609			6.57204	0.000234547	--	--	6.36984	0.00858			6.36984	0.000465723	--	--
6.37803	-0.000154803			6.58192	-0.000544556			6.57687	0.000898937	--	--	6.37803	-0.00599			6.58082	0.000229583	--	--	6.37803	0.0086			6.37803	0.000559976	--	--
6.38622	-4.1e-05			6.59069	-0.000544181			6.58564	0.000906965	--	--	6.38622	-0.00576			6.58959	0.000218428	--	--	6.38622	0.0093			6.38622	0.000660772	--	--
6.39441	-0.000289341			6.59946	-0.000566585			6.59441	0.000902761	--	--	6.39441	-0.00591			6.59836	0.000209828	--	--	6.39441	0.01036			6.39441	0.000741153	--	--
6.4026	-0.000578242			6.60823	-0.000588989			6.60318	0.000898557	--	--	6.4026	-0.00699			6.60713	0.000215129	--	--	6.4026	0.01133			6.4026	0.000769305	--	--
6.41079	-0.000782209			6.617	-0.000602429			6.61196	0.000889749	--	--	6.41079	-0.00844			6.6159	0.00021571	--	--	6.41079	0.01187			6.41079	0.000608688	--	--
6.41898	-0.000906598			6.62578	-0.000605074			6.62073	0.000885339	--	--	6.41898	-0.00928			6.62468	0.000215639	--	--	6.41898	0.01198			6.41898	0.000382123	--	--
6.42717	-0.000915417			6.63455	-0.000604647			6.6295	0.000874502	--	--	6.42717	-0.00985			6.63345	0.000215568	--	--	6.42717	0.0117			6.42717	0.000159411	--	--
6.43536	-0.000905976			6.64332	-0.000601999			6.63827	0.000852042	--	--	6.43536	-0.0104			6.64222	0.000215089	--	--	6.43536	0.01106			6.43536	6.51e-05	--	--
6.44355	-0.000922377			6.65209	-0.00060386			6.64704	0.000855812	--	--	6.44355	-0.01124			6.65099	0.000211356	--	--	6.44355	0.00971			6.44355	0.000439391	--	--
6.45174	-0.001			6.66086	-0.000605721			6.65582	0.000857294	--	--	6.45174	-0.01265			6.65976	0.000194979	--	--	6.45174	0.00886			6.45174	0.00117	--	--
6.45993	-0.0012			6.66964	-0.000631799			6.66459	0.000842908	--	--	6.45993	-0.01326			6.66854	0.000195827	--	--	6.45993	0.00909			6.45993	0.00187	--	--
6.46812	-0.00138			6.67841	-0.000626215			6.67336	0.000828522	--	--	6.46812	-0.01289			6.67731	0.000198925	--	--	6.46812	0.00963			6.46812	0.00245	--	--
6.47631	-0.00158			6.68718	-0.00062177			6.68213	0.000799028	--	--	6.47631	-0.01133			6.68608	0.000200277	--	--	6.47631	0.00954			6.47631	0.00286	--	--
6.4845	-0.00184			6.69595	-0.000620458			6.6909	0.000775345	--	--	6.4845	-0.00973			6.69485	0.000214846	--	--	6.4845	0.00862			6.4845	0.00312	--	--
6.49269	-0.00208			6.70472	-0.00062012			6.69968	0.000776869	--	--	6.49269	-0.0086			6.70362	0.00021724	--	--	6.49269	0.00668			6.49269	0.00311	--	--
6.50088	-0.00223			6.7135	-0.000622881			6.70845	0.000778393	--	--	6.50088	-0.00854			6.7124	0.000218318	--	--	6.50088	0.00366			6.50088	0.00294	--	--
6.50907	-0.00218			6.72227	-0.000625641			6.71722	0.000777605	--	--	6.50907	-0.00917			6.72117	0.000218835	--	--	6.50907	0.00288			6.50907	0.00283	--	--
6.51726	-0.0021			6.73104	-0.0006315			6.72599	0.000776818	--	--	6.51726	-0.00994			6.72994	0.000215429	--	--	6.51726	0.00375			6.51726	0.0028	--	--
6.52545	-0.00207			6.73981	-0.00063828			6.73476	0.000767296	--	--	6.52545	-0.01101			6.73871	0.000212022	--	--	6.52545	0.00481			6.52545	0.00281	--	--
6.53364	-0.00189			6.74858	-0.000648425			6.74354	0.000762844	--	--	6.53364	-0.01193			6.74748	0.000215337	--	--	6.53364	0.00549			6.53364	0.00284	--	--
6.54183	-0.00124			6.75736	-0.000661624			6.75231	0.000763223	--	--	6.54183	-0.01232			6.75626	0.000227613	--	--	6.54183	0.0057			6.54183	0.00286	--	--
6.55002	-0.000299925			6.76613	-0.000645761			6.76108	0.000763602	--	--	6.55002	-0.0113			6.76503	0.000230206	--	--	6.55002	0.00778			6.55002	0.00269	--	--
6.55821	0.000723778			6.7749	-0.000634463			6.76985	0.000763176	--	--	6.55821	-0.0094			6.7738	0.000230248	--	--	6.55821	0.01077			6.55821	0.00248	--	--
6.5664	0.00132			6.78367	-0.000634843			6.77862	0.000777866	--	--	6.5664	-0.00775			6.78257	0.000230289	--	--	6.5664	0.01318			6.5664	0.00228	--	--
6.57459	0.00133			6.79244	-0.000635223			6.7874	0.000784751	--	--	6.57459	-0.00666			6.79134	0.000222536	--	--	6.57459	0.01479			6.57459	0.00209	--	--
6.58278	0.000925531			6.80122	-0.000637581			6.79617	0.000781751	--	--	6.58278	-0.00705			6.80012	0.000222009	--	--	6.58278	0.01624			6.58278	0.00193	--	--
6.59097	0.000514365			6.80999	-0.000639656			6.80494	0.000778752	--	--	6.59097	-0.00815			6.80889	0.00023135	--	--	6.59097	0.01778			6.59097	0.00184	--	--
6.59916	0.000192262			6.81876	-0.000641731			6.81371	0.000754468	--	--	6.59916	-0.00933			6.81766	0.000237211	--	--	6.59916	0.01938			6.59916	0.00182	--	--
6.60735	-0.000116147			6.82753	-0.000646675			6.82248	0.000737365	--	--	6.60735	-0.0105			6.82643	0.000232429	--	--	6.60735	0.02055			6.60735	0.00185	--	--
6.61554	-0.000431317			6.8363	-0.000641187			6.83126	0.000719404	--	--	6.61554	-0.01132			6.8352	0.000227646	--	--	6.61554	0.02114			6.61554	0.00185	--	--
6.62373	-0.000297524			6.84508	-0.000621076			6.84003	0.000739307	--	--	6.62373	-0.01175			6.84398	0.000215963	--	--	6.62373	0.02056			6.62373	0.00181	--	--
6.63192	3.08e-05			6.85385	-0.000619034			6.8488	0.000781761	--	--	6.63192	-0.01208			6.85275	0.00020157	--	--	6.63192	0.01881			6.63192	0.00166	--	--
6.64011	0.000336318			6.86262	-0.000622601			6.85757	0.000791509	--	--	6.64011	-0.01242			6.86152	0.000206605	--	--	6.64011	0.01849			6.64011	0.00149	--	--
6.6483	0.000605126			6.87139	-0.000626168			6.86634	0.000792809	--	--	6.6483	-0.0124			6.87029	0.000213493	--	--	6.6483	0.0194			6.6483	0.00163	--	--
6.65649	0.000801556			6.88016	-0.000639252			6.87512	0.00077018	--	--	6.65649	-0.0119			6.87906	0.000218947	--	--	6.65649	0.01967			6.65649	0.00198	--	--
6.66468	0.00102			6.88894	-0.000622106			6.88389	0.000747551	--	--	6.66468	-0.01109			6.88784	0.000220242	--	--	6.66468	0.0188			6.66468	0.00238	--	--
6.67287	0.00115			6.89771	-0.000615414			6.89266	0.000747391	--	--	6.67287	-0.00995			6.89661	0.000219347	--	--	6.67287	0.01734			6.67287	0.0025	--	--
6.68106	0.00114			6.90648	-0.000612858			6.90143	0.000751414	--	--	6.68106	-0.00811			6.90538	0.000218451	--	--	6.68106	0.01498			6.68106	0.00225	--	--
6.68925	0.00111			6.91525	-0.000612259			6.9102	0.000749007	--	--	6.68925	-0.00587			6.91415	0.000186549	--	--	6.68925	0.01158			6.68925	0.00193	--	--
6.69744	0.00129			6.92402	-0.000611659			6.91898	0.000746601	--	--	6.69744	-0.00398			6.92292	0.000177773	--	--	6.69744	0.00904			6.69744	0.00166	--	--
6.70563	0.00173			6.9328	-0.000609527			6.92775	0.000737766	--	--	6.70563	-0.00265			6.9317	0.000185162	--	--	6.70563	0.00747			6.70563	0.00146	--	--
6.71382	0.00217			6.94157	-0.000607396			6.93652	0.000722833	--	--	6.71382	-0.0017			6.94047	0.000192342	--	--	6.71382	0.00578			6.71382	0.00137	--	--
6.722	0.00252			6.95034	-0.000596303			6.94529	0.000713511	--	--	6.722	-0.00118			6.94924	0.000194257	--	--	6.72201	0.00367			6.72201	0.00141	--	--
6.73019	0.00269			6.95911	-0.000595346			6.95406	0.000681801	--	--	6.73019	-0.00111			6.95801	0.000194687	--	--	6.7302	0.0022			6.7302	0.00149	--	--
6.73838	0.00265			6.96788	-0.000594389			6.96284	0.000689533	--	--	6.73838	-0.00223			6.96678	0.000191617	--	--	6.73839	0.00143			6.73839	0.00147	--	--
6.74657	0.00265			6.97666	-0.00058601			6.97161	0.000735997	--	--	6.74657	-0.00401			6.97556	0.000188547	--	--	6.74658	0.00111			6.74658	0.00132	--	--
6.75476	0.00332			6.98543	-0.000588165			6.98038	0.000735706	--	--	6.75476	-0.00578			6.98433	0.000187556	--	--	6.75476	0.00382			6.75476	0.00111	--	--
6.76295	0.00398			6.9942	-0.00059032			6.98915	0.000731791	--	--	6.76295	-0.00739			6.9931	0.000180566	--	--	6.76295	0.009			6.76295	0.000897255	--	--
6.77114	0.00428			7.00297	-0.000595968			6.99792	0.000727876	--	--	6.77114	-0.00735			7.00187	0.000179907	--	--	6.77114	0.01436			6.77114	0.000691804	--	--
6.77933	0.00398			7.01174	-0.000615329			7.0067	0.000709523	--	--	6.77933	-0.00565			7.01064	0.000179804	--	--	6.77933	0.01929			6.77933	0.000476318	--	--
6.78752	0.00372			7.02052	-0.000613755			7.01547	0.000716193	--	--	6.78752	-0.00283			7.01942	0.000179702	--	--	6.78752	0.02379			6.78752	0.000303672	--	--
6.79571	0.00358			7.02929	-0.00061218			7.02424	0.000727591	--	--	6.79571	-0.000616586			7.02819	0.000176347	--	--	6.79571	0.02786			6.79571	0.000172658	--	--
6.8039	0.00346			7.03806	-0.000611012			7.03301	0.000740097	--	--	6.8039	0.000420547			7.03696	0.000171901	--	--	6.8039	0.02966			6.8039	7.24e-05	--	--
6.81209	0.00334			7.04683	-0.000598347			7.04178	0.000767125	--	--	6.81209	0.0013			7.04573	0.000170239	--	--	6.81209	0.0303			6.81209	3.43e-06	--	--
6.82028	0.00329			7.0556	-0.000592631			7.05056	0.000783313	--	--	6.82028	0.00219			7.0545	0.00017581	--	--	6.82028	0.03178			6.82028	-5.36e-05	--	--
6.82847	0.00321			7.06438	-0.00059948			7.05933	0.000783526	--	--	6.82847	0.003			7.06328	0.000185081	--	--	6.82847	0.03236			6.82847	-0.000107064	--	--
6.83666	0.00305			7.07315	-0.000606328			7.0681	0.000779467	--	--	6.83666	0.0031			7.07205	0.000189539	--	--	6.83666	0.03122			6.83666	-0.000189373	--	--
6.84485	0.00269			7.08192	-0.000603827			7.07687	0.000775408	--	--	6.84485	0.00286			7.08082	0.000190732	--	--	6.84485	0.02897			6.84485	-0.000311298	--	--
6.85304	0.00222			7.09069	-0.000603			7.08564	0.000752445	--	--	6.85304	0.00174			7.08959	0.000190501	--	--	6.85304	0.0262			6.85304	-0.000503964	--	--
6.86123	0.00177			7.09946	-0.000602172			7.09442	0.000743936	--	--	6.86123	2.38e-05			7.09836	0.000190271	--	--	6.86123	0.02352			6.86123	-0.00071591	--	--
6.86942	0.00135			7.10824	-0.000591172			7.10319	0.000718195	--	--	6.86942	-0.00165			7.10714	0.000176413	--	--	6.86942	0.02103			6.86942	-0.00077727	--	--
6.87761	0.00095984			7.11701	-0.000590711			7.11196	0.00068461	--	--	6.87761	-0.00296			7.11591	0.00017036	--	--	6.87761	0.01868			6.87761	-0.000686505	--	--
6.8858	0.000592822			7.12578	-0.000590249			7.12073	0.000684916	--	--	6.8858	-0.0041			7.12468	0.000171993	--	--	6.8858	0.01725			6.8858	-0.000530816	--	--
6.89399	0.000754684			7.13455	-0.000587622			7.1295	0.000685221	--	--	6.89399	-0.00517			7.13345	0.000172469	--	--	6.89399	0.0169			6.89399	-0.000326478	--	--
6.90218	0.00115			7.14332	-0.000581841			7.13828	0.000689062	--	--	6.90218	-0.00566			7.14222	0.000171618	--	--	6.90218	0.01889			6.90218	-0.000105212	--	--
6.91037	0.00154			7.1521	-0.000576059			7.14705	0.000690138	--	--	6.91037	-0.00429			7.151	0.000170766	--	--	6.91037	0.02224			6.91037	0.00010648	--	--
6.91856	0.0019			7.16087	-0.000575284			7.15582	0.000691215	--	--	6.91856	-0.00135			7.15977	0.000167454	--	--	6.91856	0.02445			6.91856	0.000208845	--	--
6.92675	0.00226			7.16964	-0.000574972			7.16459	0.000695153	--	--	6.92675	0.00195			7.16854	0.000164142	--	--	6.92675	0.02486			6.92675	0.000172117	--	--
6.93494	0.00258			7.17841	-0.000575818			7.17336	0.000698133	--	--	6.93494	0.00524			7.17731	0.000156945	--	--	6.93494	0.02381			6.93494	0.000112284	--	--
6.94313	0.00283			7.18718	-0.000576665			7.18214	0.000696982	--	--	6.94313	0.00841			7.18608	0.000163483	--	--	6.94313	0.0235			6.94313	9.36e-05	--	--
6.95132	0.00324			7.19596	-0.000582416			7.19091	0.00069583	--	--	6.95132	0.01042			7.19486	0.000169785	--	--	6.95132	0.02395			6.95132	0.000124795	--	--
6.95951	0.00372			7.20473	-0.000570551			7.19968	0.000689914	--	--	6.95951	0.01095			7.20363	0.000170979	--	--	6.95951	0.02482			6.95951	0.000203453	--	--
6.9677	0.00421			7.2135	-0.000561394			7.20845	0.000722683	--	--	6.9677	0.00891			7.2124	0.000169668	--	--	6.9677	0.02526			6.9677	0.000343678	--	--
6.97589	0.0046			7.22227	-0.000559742			7.21722	0.00072754	--	--	6.97589	0.0071			7.22117	0.000168358	--	--	6.97589	0.02498			6.97589	0.000453574	--	--
6.98408	0.00486			7.23104	-0.000546122			7.226	0.000732397	--	--	6.98408	0.00678			7.22994	0.000161698	--	--	6.98408	0.0215			6.98408	0.000497445	--	--
6.99227	0.00487			7.23982	-0.000522744			7.23477	0.000752564	--	--	6.99227	0.00666			7.23872	0.000152073	--	--	6.99227	0.01695			6.99227	0.000344065	--	--
7.00046	0.00456			7.24859	-0.000515876			7.24354	0.000764797	--	--	7.00046	0.00622			7.24749	0.000139616	--	--	7.00046	0.01477			7.00046	0.000356778	--	--
7.00865	0.00428			7.25736	-0.000512632			7.25231	0.000769892	--	--	7.00865	0.00472			7.25626	0.000156194	--	--	7.00865	0.01369			7.00865	0.000459871	--	--
7.01684	0.00399			7.26613	-0.000509389			7.26108	0.000771418	--	--	7.01684	0.00267			7.26503	0.000172513	--	--	7.01684	0.01284			7.01684	0.000521169	--	--
7.02503	0.00363			7.2749	-0.000508406			7.26986	0.000772943	--	--	7.02503	0.000936984			7.2738	0.000180742	--	--	7.02503	0.01235			7.02503	0.000530433	--	--
7.03322	0.00306			7.28368	-0.000510229			7.27863	0.000775177	--	--	7.03322	-0.000340237			7.28258	0.000180394	--	--	7.03322	0.01283			7.03322	0.000503017	--	--
7.04141	0.00262			7.29245	-0.000512051			7.2874	0.000779793	--	--	7.04141	-0.00122			7.29135	0.000180045	--	--	7.04141	0.01376			7.04141	0.000531907	--	--
7.0496	0.00236			7.30122	-0.000514487			7.29617	0.000781675	--	--	7.0496	-0.00171			7.30012	0.000170905	--	--	7.0496	0.01402			7.0496	0.00057368	--	--
7.05779	0.00213			7.30999	-0.000516923			7.30494	0.000781904	--	--	7.05779	-0.00159			7.30889	0.000161472	--	--	7.05779	0.01333			7.05779	0.000597529	--	--
7.06598	0.00192			7.31876	-0.000523621			7.31372	0.000778715	--	--	7.06598	-0.000286023			7.31766	0.000162156	--	--	7.06598	0.01109			7.06598	0.000550079	--	--
7.07417	0.00177			7.32754	-0.000524218			7.32249	0.000775526	--	--	7.07417	0.00166			7.32644	0.000168792	--	--	7.07417	0.00821			7.07417	0.000427595	--	--
7.08236	0.00171			7.33631	-0.000524815			7.33126	0.000771901	--	--	7.08236	0.00391			7.33521	0.000172658	--	--	7.08236	0.0074			7.08236	0.000350868	--	--
7.09055	0.00164			7.34508	-0.000527684			7.34003	0.00077021	--	--	7.09055	0.00748			7.34398	0.000174131	--	--	7.09055	0.00975			7.09055	0.000418095	--	--
7.09874	0.00154			7.35385	-0.000522655			7.3488	0.000761395	--	--	7.09874	0.01181			7.35275	0.00017008	--	--	7.09874	0.01238			7.09874	0.000560109	--	--
7.10692	0.00149			7.36262	-0.000521382			7.35758	0.000766036	--	--	7.10692	0.01445			7.36152	0.000166029	--	--	7.10693	0.01416			7.10693	0.000585343	--	--
7.11511	0.00151			7.3714	-0.000534657			7.36635	0.000780356	--	--	7.11511	0.01473			7.3703	0.000145945	--	--	7.11512	0.01388			7.11512	0.00044149	--	--
7.1233	0.00145			7.38017	-0.000547931			7.37512	0.000778838	--	--	7.1233	0.01415			7.37907	0.000154368	--	--	7.12331	0.01255			7.12331	0.000254847	--	--
7.13149	0.00128			7.38894	-0.000554298			7.38389	0.000777319	--	--	7.13149	0.01346			7.38784	0.000171758	--	--	7.1315	0.0119			7.1315	7.45e-05	--	--
7.13968	0.00126			7.39771	-0.000561556			7.39266	0.000770225	--	--	7.13968	0.01156			7.39661	0.000172957	--	--	7.13968	0.01191			7.13968	-0.00010763	--	--
7.14787	0.00129			7.40648	-0.000586177			7.40144	0.000748414	--	--	7.14787	0.0084			7.40538	0.000173623	--	--	7.14787	0.01236			7.14787	-0.000196283	--	--
7.15606	0.00128			7.41526	-0.000588166			7.41021	0.00074312	--	--	7.15606	0.00542			7.41416	0.000169424	--	--	7.15606	0.01265			7.15606	-0.000232356	--	--
7.16425	0.00123			7.42403	-0.000567663			7.41898	0.000777151	--	--	7.16425	0.00356			7.42293	0.000165226	--	--	7.16425	0.01257			7.16425	-0.000249845	--	--
7.17244	0.0011			7.4328	-0.000558226			7.42775	0.000778242	--	--	7.17244	0.00231			7.4317	0.000151931	--	--	7.17244	0.01106			7.17244	-0.00023308	--	--
7.18063	0.000847479			7.44157	-0.00055621			7.43652	0.00077814	--	--	7.18063	0.0014			7.44047	0.000143065	--	--	7.18063	0.00961			7.18063	-0.000131721	--	--
7.18882	0.000552771			7.45034	-0.000561836			7.4453	0.000766836	--	--	7.18882	0.000966891			7.44924	0.000151391	--	--	7.18882	0.00915			7.18882	1.43e-05	--	--
7.19701	0.000257999			7.45912	-0.000567462			7.45407	0.000755532	--	--	7.19701	0.000864492			7.45802	0.00015413	--	--	7.19701	0.00892			7.19701	3.41e-05	--	--
7.2052	-6.86e-05			7.46789	-0.000573567			7.46284	0.000726571	--	--	7.2052	0.000793474			7.46679	0.00015687	--	--	7.2052	0.00859			7.2052	-0.000121116	--	--
7.21339	-0.000430201			7.47666	-0.000567504			7.47161	0.000702935	--	--	7.21339	0.000673358			7.47556	0.000153725	--	--	7.21339	0.00816			7.21339	-0.000283596	--	--
7.22158	-0.000536287			7.48543	-0.000544019			7.48038	0.000712988	--	--	7.22158	0.000501953			7.48433	0.000150579	--	--	7.22158	0.00752			7.22158	-0.000294455	--	--
7.22977	-0.000494547			7.4942	-0.000531254			7.48916	0.000713806	--	--	7.22977	-0.000385221			7.4931	0.000138867	--	--	7.22977	0.00637			7.22977	-0.000204305	--	--
7.23796	-0.000398907			7.50298	-0.00052882			7.49793	0.000712565	--	--	7.23796	-0.00117			7.50188	0.000135402	--	--	7.23796	0.00569			7.23796	-0.000191637	--	--
7.24615	-7.91e-05			7.51175	-0.00052834			7.5067	0.000711325	--	--	7.24615	-0.00128			7.51065	0.000135585	--	--	7.24615	0.00533			7.24615	-0.000306502	--	--
7.25434	0.000355692			7.52052	-0.000530595			7.51547	0.000709015	--	--	7.25434	-0.000698367			7.51942	0.000135241	--	--	7.25434	0.00508			7.25434	-0.000483133	--	--
7.26253	0.000759982			7.52929	-0.000532849			7.52424	0.000693715	--	--	7.26253	0.00031872			7.52819	0.000134897	--	--	7.26253	0.0067			7.26253	-0.000693983	--	--
7.27072	0.00111			7.53806	-0.000537838			7.53302	0.000668496	--	--	7.27072	0.000801713			7.53696	0.000138729	--	--	7.27072	0.00932			7.27072	-0.000882907	--	--
7.27891	0.00114			7.54684	-0.000529248			7.54179	0.00066614	--	--	7.27891	0.000444895			7.54574	0.000140332	--	--	7.27891	0.01135			7.27891	-0.00104	--	--
7.2871	0.00104			7.55561	-0.000523692			7.55056	0.000669295	--	--	7.2871	-0.000988814			7.55451	0.000140392	--	--	7.2871	0.01244			7.2871	-0.00118	--	--
7.29529	0.000943008			7.56438	-0.000518136			7.55933	0.000686657	--	--	7.29529	-0.00192			7.56328	0.000140452	--	--	7.29529	0.01371			7.29529	-0.00131	--	--
7.30348	0.000818365			7.57315	-0.000518594			7.5681	0.000686377	--	--	7.30348	-0.00168			7.57205	0.000142106	--	--	7.30348	0.0177			7.30348	-0.00143	--	--
7.31167	0.000464971			7.58192	-0.000519051			7.57688	0.000685583	--	--	7.31167	-0.000871914			7.58082	0.00014376	--	--	7.31167	0.02165			7.31167	-0.00154	--	--
7.31986	-0.000213025			7.5907	-0.000524424			7.58565	0.00068479	--	--	7.31986	0.000244905			7.5896	0.000148006	--	--	7.31986	0.02419			7.31986	-0.00161	--	--
7.32805	-0.000494648			7.59947	-0.000491627			7.59442	0.000672942	--	--	7.32805	0.0014			7.59837	0.000146489	--	--	7.32805	0.02465			7.32805	-0.00166	--	--
7.33624	-0.000378521			7.60824	-0.000491297			7.60319	0.00067512	--	--	7.33624	0.002			7.60714	0.000144971	--	--	7.33624	0.02158			7.33624	-0.00169	--	--
7.34443	-0.000191019			7.61701	-0.000494744			7.61196	0.000687284	--	--	7.34443	0.00187			7.61591	0.000132148	--	--	7.34443	0.01816			7.34443	-0.00172	--	--
7.35262	-0.000122615			7.62578	-0.000498191			7.62074	0.000693728	--	--	7.35262	0.00168			7.62468	0.00012626	--	--	7.35262	0.01564			7.35262	-0.00177	--	--
7.36081	-0.000206921			7.63456	-0.000509432			7.62951	0.000701953	--	--	7.36081	0.00159			7.63346	0.000118912	--	--	7.36081	0.01401			7.36081	-0.00177	--	--
7.369	-0.000300217			7.64333	-0.000515894			7.63828	0.000705085	--	--	7.369	0.00149			7.64223	0.000112107	--	--	7.369	0.01285			7.369	-0.00174	--	--
7.37719	-0.000348258			7.6521	-0.000522355			7.64705	0.000698655	--	--	7.37719	0.00136			7.651	0.00011215	--	--	7.37719	0.01193			7.37719	-0.00172	--	--
7.38538	-0.000319075			7.66087	-0.000537973			7.65582	0.000692224	--	--	7.38538	0.000658458			7.65977	0.000118674	--	--	7.38538	0.01067			7.38538	-0.00167	--	--
7.39357	-9.12e-06			7.66964	-0.000545314			7.6646	0.00068655	--	--	7.39357	-0.00111			7.66854	0.000129318	--	--	7.39357	0.00888			7.39357	-0.00158	--	--
7.40176	0.000494003			7.67842	-0.000525375			7.67337	0.000680875	--	--	7.40176	-0.00272			7.67732	0.000128577	--	--	7.40176	0.00603			7.40176	-0.00147	--	--
7.40995	0.00104			7.68719	-0.000510056			7.68214	0.000686461	--	--	7.40995	-0.00341			7.68609	0.000127836	--	--	7.40995	0.00325			7.40995	-0.00138	--	--
7.41814	0.00154			7.69596	-0.000503658			7.69091	0.000694262	--	--	7.41814	-0.00312			7.69486	0.000125116	--	--	7.41814	0.00145			7.41814	-0.0013	--	--
7.42633	0.00196			7.70473	-0.000510452			7.69968	0.000717377	--	--	7.42633	-0.00254			7.70363	0.000115248	--	--	7.42633	0.000935099			7.42633	-0.00132	--	--
7.43452	0.00192			7.7135	-0.000517246			7.70846	0.0007246	--	--	7.43452	-0.00209			7.7124	0.00012226	--	--	7.43452	0.00113			7.43452	-0.00134	--	--
7.44271	0.00148			7.72228	-0.000532879			7.71723	0.000726831	--	--	7.44271	-0.00182			7.72118	0.000126122	--	--	7.44271	0.0021			7.44271	-0.00129	--	--
7.4509	0.000978646			7.73105	-0.000519338			7.726	0.000729061	--	--	7.4509	-0.00178			7.72995	0.000125787	--	--	7.4509	0.00351			7.4509	-0.00122	--	--
7.45909	0.00103			7.73982	-0.000496791			7.73477	0.000725248	--	--	7.45909	-0.00197			7.73872	0.000125452	--	--	7.45909	0.00438			7.45909	-0.00116	--	--
7.46728	0.00162			7.74859	-0.000493072			7.74354	0.000721435	--	--	7.46728	-0.0026			7.74749	0.000108357	--	--	7.46728	0.00445			7.46728	-0.00108	--	--
7.47547	0.00225			7.75736	-0.000491874			7.75232	0.000713563	--	--	7.47547	-0.00391			7.75626	0.000108212	--	--	7.47547	0.00431			7.47547	-0.000839584	--	--
7.48366	0.00273			7.76614	-0.000491981			7.76109	0.000704978	--	--	7.48366	-0.00311			7.76504	9.75e-05	--	--	7.48366	0.00417			7.48366	-0.000548743	--	--
7.49184	0.00291			7.77491	-0.000492089			7.76986	0.000696517	--	--	7.49184	-0.00166			7.77381	0.000102483	--	--	7.49185	0.00311			7.49185	-0.000292984	--	--
7.50003	0.00259			7.78368	-0.000490813			7.77863	0.000690297	--	--	7.50003	-0.000611204			7.78258	0.000102711	--	--	7.50004	0.00191			7.50004	-7.98e-05	--	--
7.50822	0.00193			7.79245	-0.000492054			7.7874	0.000670576	--	--	7.50822	-0.000606839			7.79135	0.000100851	--	--	7.50823	0.000910834			7.50823	9.36e-05	--	--
7.51641	0.00123			7.80122	-0.000493295			7.79618	0.00065194	--	--	7.51641	-0.00158			7.80012	9.9e-05	--	--	7.51641	6.83e-05			7.51641	0.000141961	--	--
7.5246	0.000553147			7.81	-0.000495614			7.80495	0.000667241	--	--	7.5246	-0.00128			7.8089	8.45e-05	--	--	7.5246	-0.000291625			7.5246	0.000113896	--	--
7.53279	0.000162704			7.81877	-0.00049611			7.81372	0.000694508	--	--	7.53279	-4.89e-05			7.81767	7.64e-05	--	--	7.53279	-6.97e-05			7.53279	4.56e-05	--	--
7.54098	-6.19e-05			7.82754	-0.000504338			7.82249	0.000703247	--	--	7.54098	0.000969291			7.82644	7.33e-05	--	--	7.54098	0.00109			7.54098	3.86e-05	--	--
7.54917	-0.000251643			7.83631	-0.000512258			7.83126	0.000706056	--	--	7.54917	0.00154			7.83521	6.92e-05	--	--	7.54917	0.00285			7.54917	0.000107433	--	--
7.55736	-0.000425113			7.84508	-0.000517341			7.84004	0.000699071	--	--	7.55736	0.000985996			7.84398	7.07e-05	--	--	7.55736	0.00436			7.55736	0.000113332	--	--
7.56555	-0.000440733			7.85386	-0.00052559			7.84881	0.000692087			7.56555	0.000578308			7.85276	7.21e-05	--	--	7.56555	0.00537			7.56555	1.1e-05	--	--
7.57374	-0.000364241			7.86263	-0.000534519			7.85758	0.00068417			7.57374	0.000357036			7.86153	7.79e-05	--	--	7.57374	0.0053			7.57374	-3.38e-05	--	--
7.58193	-0.000248032			7.8714	-0.000522331			7.86635	0.000668893			7.58193	8.64e-05			7.8703	7.94e-05	--	--	7.58193	0.00306			7.58193	4.13e-05	--	--
7.59012	-7.96e-05			7.88017	-0.000496251			7.87512	0.000674986			7.59012	-0.000718554			7.87907	7.99e-05	--	--	7.59012	0.00189			7.59012	0.000414099	--	--
7.59831	0.000102139			7.88894	-0.000500226			7.8839	0.000701449			7.59831	-0.00231			7.88784	8.01e-05	--	--	7.59831	0.00181			7.59831	0.000838692	--	--
7.6065	0.000169511			7.89772	-0.0005042			7.89267	0.000715824			7.6065	-0.00391			7.89662	8.03e-05	--	--	7.6065	0.00185			7.6065	0.00119	--	--
7.61469	8.75e-05			7.90649	-0.000513879			7.90144	0.000730199			7.61469	-0.00493			7.90539	8.28e-05	--	--	7.61469	0.00184			7.61469	0.00139	--	--
7.62288	-4.79e-05			7.91526	-0.000516452			7.91021	0.00073714			7.62288	-0.00574			7.91416	9.75e-05	--	--	7.62288	0.00201			7.62288	0.00146	--	--
7.63107	-0.000215937			7.92403	-0.000518638			7.91898	0.00076084			7.63107	-0.00655			7.92293	9.75e-05	--	--	7.63107	0.00198			7.63107	0.00141	--	--
7.63926	-0.000421237			7.9328	-0.000527755			7.92776	0.00076506			7.63926	-0.00743			7.9317	9.75e-05	--	--	7.63926	0.00159			7.63926	0.00128	--	--
7.64745	-0.000405821			7.94158	-0.000525753			7.93653	0.000780086			7.64745	-0.00835			7.94048	9.41e-05	--	--	7.64745	7.85e-05			7.64745	0.00105	--	--
7.65564	-5.19e-05			7.95035	-0.000510502			7.9453	0.000799527			7.65564	-0.00773			7.94925	9.53e-05	--	--	7.65564	-0.000822918			7.65564	0.000770707	--	--
7.66383	0.00028156			7.95912	-0.000503369			7.95407	0.000805798			7.66383	-0.00535			7.95802	9.64e-05	--	--	7.66383	0.000166301			7.66383	0.00061748	--	--
7.67202	0.000456846			7.96789	-0.000515127			7.96284	0.000808292			7.67202	-0.00271			7.96679	0.000106788	--	--	7.67202	0.00162			7.67202	0.000538926	--	--
7.68021	0.000342551			7.97666	-0.000526885			7.97162	0.000805084			7.68021	-0.000307211			7.97556	0.00010729	--	--	7.68021	0.0029			7.68021	0.000490911	--	--
7.6884	-0.000170346			7.98544	-0.000520647			7.98039	0.000801877			7.6884	0.00173			7.98434	0.000107793	--	--	7.6884	0.00345			7.6884	0.000462905	--	--
7.69659	-0.000627223			7.99421	-0.000502833			7.98916	0.00078258			7.69659	0.00224			7.99311	0.000108824	--	--	7.69659	0.00305			7.69659	0.00042414	--	--
7.70478	-0.000617798			8.00298	-0.000496673			7.99793	0.000782174			7.70478	0.00217			8.00188	0.000112663	--	--	7.70478	0.00219			7.70478	0.000365023	--	--
7.71297	-0.000324896			8.01175	-0.000496495			8.0067	0.000801906			7.71297	0.00336			8.01065	0.000113519	--	--	7.71297	0.00109			7.71297	0.000330258	--	--
7.72116	-8.78e-05			8.02052	-0.000498594			8.01548	0.000808929			7.72116	0.00528			8.01942	0.000111143	--	--	7.72116	-0.000541191			7.72116	0.000313518	--	--
7.72935	9.21e-06			8.0293	-0.000500693			8.02425	0.00081075			7.72935	0.00686			8.0282	0.000108768	--	--	7.72935	-0.00148			7.72935	0.000282539	--	--
7.73754	0.000138726			8.03807	-0.000507368			8.03302	0.000804924			7.73754	0.00787			8.03697	0.000111177	--	--	7.73754	-0.00176			7.73754	0.000229644	--	--
7.74573	0.000302449			8.04684	-0.000517323			8.04179	0.000799099			7.74573	0.0076			8.04574	0.000127438	--	--	7.74573	-0.000406385			7.74573	2.87e-05	--	--
7.75392	0.000472726			8.05561	-0.000530812			8.05056	0.000786879			7.75392	0.00699			8.05451	0.000125426	--	--	7.75392	0.0024			7.75392	-0.000220047	--	--
7.76211	0.000646482			8.06438	-0.000519189			8.05934	0.00076057			7.76211	0.00679			8.06328	0.000123415	--	--	7.76211	0.00577			7.76211	-0.000277051	--	--
7.7703	0.000800962			8.07316	-0.000502952			8.06811	0.000783687			7.7703	0.0065			8.07206	0.000116611	--	--	7.7703	0.00803			7.7703	-0.000236751	--	--
7.77849	0.000929174			8.08193	-0.000500136			8.07688	0.000789855			7.77849	0.0059			8.08083	0.000110106	--	--	7.77849	0.00873			7.77849	-0.00021928	--	--
7.78668	0.00107			8.0907	-0.00050358			8.08565	0.00078824			7.78668	0.00486			8.0896	0.00011232	--	--	7.78668	0.00834			7.78668	-0.000243443	--	--
7.79487	0.00121			8.09947	-0.000507024			8.09442	0.000786624			7.79487	0.00401			8.09837	0.00012223	--	--	7.79487	0.00768			7.79487	-0.000295709	--	--
7.80306	0.00135			8.10824	-0.000499481			8.1032	0.000777224			7.80306	0.00362			8.10714	0.000122719	--	--	7.80306	0.00703			7.80306	-0.000345555	--	--
7.81125	0.00148			8.11702	-0.000495399			8.11197	0.000759795			7.81125	0.0036			8.11592	0.000125493	--	--	7.81125	0.00541			7.81125	-0.00038336	--	--
7.81944	0.00158			8.12579	-0.000491316			8.12074	0.000768407			7.81944	0.00337			8.12469	0.000125839			7.81944	0.00331			7.81944	-0.000373358	--	--
7.82763	0.00167			8.13456	-0.000482735			8.12951	0.000785623			7.82763	0.00271			8.13346	0.000126013			7.82763	0.00122			7.82763	-0.000432033	--	--
7.83582	0.00175			8.14333	-0.000482892			8.13828	0.000794301			7.83582	0.00203			8.14223	0.000126187			7.83582	-0.00104			7.83582	-0.000605363	--	--
7.84401	0.0016			8.1521	-0.000483336			8.14706	0.000795756			7.84401	0.00197			8.151	0.000127799			7.84401	-0.00192			7.84401	-0.000779199	--	--
7.8522	0.00143			8.16088	-0.00048378			8.15583	0.00079721			7.8522	0.00192			8.15978	0.000129411			7.8522	-0.000575297			7.8522	-0.000818996	--	--
7.86039	0.00129			8.16965	-0.000489573			8.1646	0.000818254			7.86039	0.00158			8.16855	0.000134807			7.86039	0.00195			7.86039	-0.000757505	--	--
7.86857	0.00114			8.17842	-0.000496763			8.17337	0.000821003			7.86857	0.00117			8.17732	0.000139786			7.86858	0.00431			7.86858	-0.000661727
7.87676	0.000994124			8.18719	-0.000499677			8.18214	0.000819492			7.87676	0.00106			8.18609	0.000138977			7.87677	0.00617			7.87677	-0.000574643
7.88495	0.000919183			8.19596	-0.000508791			8.19092	0.000817981			7.88495	0.00149			8.19486	0.000138168			7.88496	0.00712			7.88496	-0.000506114
7.89314	0.000905525			8.20474	-0.000501033			8.19969	0.000815439			7.89314	0.0019			8.20364	0.00011303			7.89315	0.00708			7.89315	-0.000454006
7.90133	0.000935786			8.21351	-0.000497303			8.20846	0.000825321			7.90133	0.00204			8.21241	9.96e-05			7.90133	0.00508			7.90133	-0.000436544
7.90952	0.000848838			8.22228	-0.000498015			8.21723	0.000851573			7.90952	0.00121			8.22118	8.2e-05			7.90952	0.00299			7.90952	-0.000458962
7.91771	0.000590396			8.23105	-0.000498728			8.226	0.000859844			7.91771	-2.64e-06			8.22995	8.39e-05			7.91771	0.00333			7.91771	-0.000568748
7.9259	-8.65e-05			8.23982	-0.000499801			8.23478	0.000862151			7.9259	-0.00122			8.23872	8.48e-05			7.9259	0.00484			7.9259	-0.000752012
7.93409	-0.000772173			8.2486	-0.000500875			8.24355	0.000864458			7.93409	-0.00293			8.2475	8.26e-05			7.93409	0.00652			7.93409	-0.000886182
7.94228	-0.00134			8.25737	-0.000504566			8.25232	0.000885164			7.94228	-0.00389			8.25627	8.04e-05			7.94228	0.00781			7.94228	-0.000781709
7.95047	-0.00181			8.26614	-0.000511264			8.26109	0.000903169			7.95047	-0.00422			8.26504	7.87e-05			7.95047	0.00858			7.95047	-0.000547853
7.95866	-0.00218			8.27491	-0.000517824			8.26986	0.000916346			7.95866	-0.00451			8.27381	6.02e-05			7.95866	0.00905			7.95866	-0.000256362
7.96685	-0.00239			8.28368	-0.000539742			8.27864	0.000929543			7.96685	-0.00491			8.28258	5.31e-05			7.96685	0.00934			7.96685	3.95e-05
7.97504	-0.00244			8.29246	-0.000542987			8.28741	0.000934731			7.97504	-0.00593			8.29136	6.29e-05			7.97504	0.00777			7.97504	0.000274499
7.98323	-0.00243			8.30123	-0.000549601			8.29618	0.000927816			7.98323	-0.00747			8.30013	7.6e-05			7.98323	0.00571			7.98323	0.000435495
7.99142	-0.00241			8.31	-0.00054198			8.30495	0.0009209			7.99142	-0.00834			8.3089	8e-05			7.99142	0.00455			7.99142	0.000500593
7.99961	-0.00254			8.31877	-0.00054149			8.31372	0.000910142			7.99961	-0.00832			8.31767	7.82e-05			7.99961	0.00406			7.99961	0.000466309
8.0078	-0.00285			8.32754	-0.000541669			8.3225	0.000926063			8.0078	-0.00796			8.32644	7.64e-05			8.0078	0.00339			8.0078	0.000390645
8.01599	-0.00309			8.33632	-0.000548208			8.33127	0.000938389			8.01599	-0.00746			8.33522	7.24e-05			8.01599	0.00233			8.01599	0.000297139
8.02418	-0.00297			8.34509	-0.000554747			8.34004	0.000945059			8.02418	-0.00611			8.34399	6.16e-05			8.02418	0.0017			8.02418	0.000151738
8.03237	-0.00275			8.35386	-0.000523266			8.34881	0.000953896			8.03237	-0.00417			8.35276	6.45e-05			8.03237	0.00139			8.03237	-1.27e-05
8.04056	-0.00259			8.36263	-0.000520936			8.35758	0.000972538			8.04056	-0.00234			8.36153	8.15e-05			8.04056	0.00121			8.04056	-0.000177112
8.04875	-0.00252			8.3714	-0.000521063			8.36636	0.000971992			8.04875	-0.000767189			8.3703	8.47e-05			8.04875	0.00231			8.04875	-0.00030345
8.05694	-0.00233			8.38018	-0.000521189			8.37513	0.000971446			8.05694	-7.07e-05			8.37908	8.92e-05			8.05694	0.00397			8.05694	-0.000403634
8.06513	-0.00199			8.38895	-0.000515534			8.3839	0.00097022			8.06513	0.00107			8.38785	9.13e-05			8.06513	0.00552			8.06513	-0.000491886
8.07332	-0.00155			8.39772	-0.000494462			8.39267	0.00102			8.07332	0.00324			8.39662	8.65e-05			8.07332	0.00689			8.07332	-0.000536376
8.08151	-0.000800793			8.40649	-0.000493122			8.40144	0.00104			8.08151	0.00749			8.40539	8.17e-05			8.08151	0.00562			8.08151	-0.000549613
8.0897	-3.93e-05			8.41526	-0.000493449			8.41022	0.00105			8.0897	0.01291			8.41416	8.15e-05			8.0897	0.00361			8.0897	-0.000543284
8.09789	0.000602144			8.42404	-0.000493775			8.41899	0.00106			8.09789	0.01831			8.42294	8.12e-05			8.09789	0.0019			8.09789	-0.000523119
8.10608	0.000713913			8.43281	-0.00050092			8.42776	0.00106			8.10608	0.0214			8.43171	8.27e-05			8.10608	0.000413073			8.10608	-0.000462976
8.11427	0.000431531			8.44158	-0.000496482			8.43653	0.00106			8.11427	0.0215			8.44048	8.76e-05			8.11427	0.00157			8.11427	-0.000354324
8.12246	0.000150941			8.45035	-0.00049476			8.4453	0.00105			8.12246	0.01954			8.44925	8.75e-05			8.12246	0.00467			8.12246	-7.07e-05
8.13065	-2.37e-05			8.45912	-0.000497442			8.45408	0.00104			8.13065	0.0166			8.45802	8.73e-05			8.13065	0.00767			8.13065	0.000242328
8.13884	-0.00013674			8.4679	-0.000500125			8.46285	0.00104			8.13884	0.01373			8.4668	8.56e-05			8.13884	0.01008			8.13884	0.000507632
8.14703	-0.000207404			8.47667	-0.000500296			8.47162	0.00104			8.14703	0.01096			8.47557	7.38e-05			8.14703	0.01025			8.14703	0.000615976
8.15522	-0.000275091			8.48544	-0.000501257			8.48039	0.00102			8.15522	0.00818			8.48434	8.22e-05			8.15522	0.00957			8.15522	0.000626027
8.16341	-0.000354574			8.49421	-0.000502219			8.48916	0.00103			8.16341	0.00525			8.49311	8.3e-05			8.16341	0.00888			8.16341	0.000763524
8.1716	-0.00050911			8.50298	-0.000502432			8.49794	0.00103			8.1716	0.00352			8.50188	8.46e-05			8.1716	0.00686			8.1716	0.0009881
8.17979	-0.000668493			8.51176	-0.000502432			8.50671	0.00103			8.17979	0.00353			8.51066	8.68e-05			8.17979	0.00431			8.17979	0.00112
8.18798	-0.000796038			8.52053	-0.00049358			8.51548	0.00103			8.18798	0.00465			8.51943	8.73e-05			8.18798	0.00409			8.18798	0.00112
8.19617	-0.000802767			8.5293	-0.000485845			8.52425	0.00105			8.19617	0.00731			8.5282	8.32e-05			8.19617	0.00573			8.19617	0.00109
8.20436	-0.000733675			8.53807	-0.000482571			8.53302	0.00107			8.20436	0.00968			8.53697	7.9e-05			8.20436	0.00783			8.20436	0.00104
8.21255	-0.00062399			8.54684	-0.000490524			8.5418	0.00107			8.21255	0.01098			8.54574	7.99e-05			8.21255	0.0096			8.21255	0.00095403
8.22074	-0.000480172			8.55562	-0.000498478			8.55057	0.00107			8.22074	0.01047			8.55452	8.08e-05			8.22074	0.01088			8.22074	0.000834494
8.22893	-0.000166931			8.56439	-0.000540279			8.55934	0.00107			8.22893	0.00809			8.56329	8.27e-05			8.22893	0.01155			8.22893	0.000714976
8.23712	0.000212944			8.57316	-0.000544437			8.56811	0.00105			8.23712	0.0057			8.57206	8.22e-05			8.23712	0.01159			8.23712	0.000605422
8.24531	0.000460248			8.58193	-0.000513886			8.57688	0.00104			8.24531	0.00377			8.58083	8.17e-05			8.24531	0.00958			8.24531	0.000480647
8.25349	0.000531079			8.5907	-0.000508623			8.58566	0.00105			8.25349	0.00216			8.5896	7.94e-05			8.2535	0.00758			8.2535	0.000332091
8.26168	0.000534817			8.59948	-0.000506663			8.59443	0.00107			8.26168	0.00137			8.59838	7.58e-05			8.26169	0.0067			8.26169	0.00020034
8.26987	0.000515411			8.60825	-0.000504702			8.6032	0.00107			8.26987	0.00106			8.60715	6.39e-05			8.26988	0.0064			8.26988	0.000183745
8.27806	0.000423082			8.61702	-0.000502267			8.61197	0.00107			8.27806	0.000680243			8.61592	5.34e-05			8.27807	0.00597			8.27807	0.000319009
8.28625	-0.000236135			8.62579	-0.00050087			8.62074	0.00107			8.28625	0.000130728			8.62469	6.49e-05			8.28625	0.00527			8.28625	0.000490756
8.29444	-0.00108			8.63456	-0.000499428			8.62952	0.00106			8.29444	-0.00076032			8.63346	7.47e-05			8.29444	0.00414			8.29444	0.000507357
8.30263	-0.00155			8.64334	-0.00048729			8.63829	0.00105			8.30263	-0.00191			8.64224	7.9e-05			8.30263	0.00529			8.30263	0.000322867
8.31082	-0.00174			8.65211	-0.000470426			8.64706	0.00106			8.31082	-0.000308905			8.65101	7.33e-05			8.31082	0.00838			8.31082	3.14e-05
8.31901	-0.0018			8.66088	-0.000470456			8.65583	0.00106			8.31901	0.00389			8.65978	6.77e-05			8.31901	0.0121			8.31901	-0.000173764
8.3272	-0.00182			8.66965	-0.000471757			8.6646	0.00106			8.3272	0.00798			8.66855	5.81e-05			8.3272	0.01546			8.3272	-6.29e-05
8.33539	-0.00187			8.67842	-0.000473058			8.67338	0.00106			8.33539	0.01112			8.67732	5.92e-05			8.33539	0.01821			8.33539	0.000289042
8.34358	-0.00195			8.6872	-0.000484576			8.68215	0.00105			8.34358	0.0123			8.6861	6.02e-05			8.34358	0.01973			8.34358	0.000593444
8.35177	-0.00199			8.69597	-0.00049434			8.69092	0.00104			8.35177	0.01169			8.69487	6.66e-05			8.35177	0.019			8.35177	0.000764694
8.35996	-0.002			8.70474	-0.000489524			8.69969	0.00101			8.35996	0.01103			8.70364	6.63e-05			8.35996	0.01931			8.35996	0.00064852
8.36815	-0.002			8.71351	-0.000480505			8.70846	0.00102			8.36815	0.01029			8.71241	6.6e-05			8.36815	0.02071			8.36815	0.000409536
8.37634	-0.00205			8.72228	-0.000484034			8.71724	0.00105			8.37634	0.00923			8.72118	5.9e-05			8.37634	0.02276			8.37634	0.000209584
8.38453	-0.00219			8.73106	-0.000487563			8.72601	0.00105			8.38453	0.00703			8.72996	5.88e-05			8.38453	0.02435			8.38453	4.7e-05
8.39272	-0.00196			8.73983	-0.000497121			8.73478	0.00105			8.39272	0.004			8.73873	5.86e-05			8.39272	0.02504			8.39272	-0.000104655
8.40091	-0.00141			8.7486	-0.000501557			8.74355	0.00105			8.40091	0.00131			8.7475	4.84e-05			8.40091	0.02377			8.40091	-0.000251467
8.4091	-0.000740069			8.75737	-0.000510059			8.75232	0.00106			8.4091	7.33e-05			8.75627	5.46e-05			8.4091	0.02198			8.4091	-0.00036839
8.41729	-0.000243059			8.76614	-0.00051984			8.7611	0.00106			8.41729	-0.00019126			8.76504	6.75e-05			8.41729	0.02084			8.41729	-0.000459485
8.42548	-2.93e-06			8.77492	-0.000531314			8.76987	0.00106			8.42548	0.000171941			8.77382	7.03e-05			8.42548	0.02005			8.42548	-0.000541515
8.43367	0.000123349			8.78369	-0.000536202			8.77864	0.00108			8.43367	0.000446393			8.78259	6.99e-05			8.43367	0.01908			8.43367	-0.000619177
8.44186	0.000330053			8.79246	-0.000541089			8.78741	0.00109			8.44186	0.000370546			8.79136	6.94e-05			8.44186	0.01781			8.44186	-0.000687674
8.45005	0.000553427			8.80123	-0.00055173			8.79618	0.00109			8.45005	-0.000494886			8.80013	6.08e-05			8.45005	0.01611			8.45005	-0.000641949
8.45824	0.000746844			8.81	-0.000543176			8.80496	0.00109			8.45824	-0.00157			8.8089	7.02e-05			8.45824	0.01423			8.45824	-0.00052632
8.46643	0.000772015			8.81878	-0.000543634			8.81373	0.00108			8.46643	-0.00259			8.81768	8.64e-05			8.46643	0.01232			8.46643	-0.000406572
8.47462	0.000731934			8.82755	-0.000544093			8.8225	0.00107			8.47462	-0.00356			8.82645	8.81e-05			8.47462	0.00936			8.47462	-0.0003092
8.48281	0.000575488			8.83632	-0.000534741			8.83127	0.00106			8.48281	-0.00466			8.83522	8.7e-05			8.48281	0.00798			8.48281	-0.000238254
8.491	0.000385578			8.84509	-0.000508423			8.84004	0.00108			8.491	-0.00437			8.84399	8.6e-05			8.491	0.00791			8.491	-0.000285481
8.49919	0.000212318			8.85386	-0.000483335			8.84882	0.0011			8.49919	-0.0036			8.85276	5.85e-05			8.49919	0.00849			8.49919	-0.000311207
8.50738	-4.49e-05			8.86264	-0.000479031			8.85759	0.00111			8.50738	-0.00295			8.86154	6.01e-05			8.50738	0.00969			8.50738	-0.000284127
8.51557	-0.000419079			8.87141	-0.000478114			8.86636	0.0011			8.51557	-0.00336			8.87031	6.16e-05			8.51557	0.01116			8.51557	-0.000265413
8.52376	-0.000790388			8.88018	-0.000478162			8.87513	0.0011			8.52376	-0.00455			8.87908	6.31e-05			8.52376	0.01255			8.52376	-0.000271681
8.53195	-0.00113			8.88895	-0.000478549			8.8839	0.00108			8.53195	-0.00573			8.88785	6.44e-05			8.53195	0.01377			8.53195	-0.000288741
8.54014	-0.00145			8.89772	-0.000478936			8.89268	0.00107			8.54014	-0.0067			8.89662	6.25e-05			8.54014	0.01443			8.54014	-0.000315373
8.54833	-0.00156			8.9065	-0.000466545			8.90145	0.00106			8.54833	-0.0072			8.9054	6.06e-05			8.54833	0.01486			8.54833	-0.000352657
8.55652	-0.00136			8.91527	-0.000457747			8.91022	0.00107			8.55652	-0.00744			8.91417	5.96e-05			8.55652	0.01508			8.55652	-0.000393391
8.56471	-0.00077467			8.92404	-0.000461577			8.91899	0.00107			8.56471	-0.00764			8.92294	5.89e-05			8.56471	0.01505			8.56471	-0.000434759
8.5729	-3.56e-05			8.93281	-0.000465406			8.92776	0.00107			8.5729	-0.00784			8.93171	5.81e-05			8.5729	0.01423			8.5729	-0.000508174
8.58109	0.000621554			8.94158	-0.000473213			8.93654	0.00107			8.58109	-0.00846			8.94048	6.14e-05			8.58109	0.01241			8.58109	-0.000688515
8.58928	0.00115			8.95036	-0.000473998			8.94531	0.00103			8.58928	-0.00897			8.94926	6.2e-05			8.58928	0.01155			8.58928	-0.000743098
8.59747	0.00143			8.95913	-0.000471411			8.95408	0.000992651			8.59747	-0.00879			8.95803	6.22e-05			8.59747	0.01102			8.59747	-0.000670969
8.60566	0.00149			8.9679	-0.000472284			8.96285	0.000996605			8.60566	-0.00845			8.9668	5.72e-05			8.60566	0.01029			8.60566	-0.000595516
8.61385	0.00152			8.97667	-0.000473156			8.97162	0.001			8.61385	-0.00819			8.97557	5.22e-05			8.61385	0.0099			8.61385	-0.000548065
8.62204	0.00145			8.98544	-0.000470985			8.9804	0.00102			8.62204	-0.0084			8.98434	3.65e-05			8.62204	0.00988			8.62204	-0.000729444
8.63022	0.00124			8.99422	-0.000471098			8.98917	0.00104			8.63022	-0.00807			8.99312	2.73e-05			8.63023	0.00969			8.63023	-0.000978975
8.63841	0.000977939			9.00299	-0.000481741			8.99794	0.00104			8.63841	-0.00731			9.00189	3.72e-05			8.63842	0.00917			8.63842	-0.00114
8.6466	0.000711238			9.01176	-0.000492385			9.00671	0.00105			8.6466	-0.00679			9.01066	4.83e-05			8.64661	0.00765			8.64661	-0.00125
8.65479	0.000408358			9.02053	-0.000497018			9.01548	0.00105			8.65479	-0.00668			9.01943	5.75e-05			8.6548	0.00752			8.6548	-0.00131
8.66298	0.000519878			9.0293	-0.000482964			9.02426	0.00106			8.66298	-0.00685			9.0282	5.88e-05			8.66299	0.0084			8.66299	-0.00132
8.67117	0.000930321			9.03808	-0.000480405			9.03303	0.00107			8.67117	-0.00698			9.03698	5.91e-05			8.67117	0.00922			8.67117	-0.00131
8.67936	0.00128			9.04685	-0.000481038			9.0418	0.00107			8.67936	-0.00699			9.04575	5.16e-05			8.67936	0.00981			8.67936	-0.0013
8.68755	0.00148			9.05562	-0.000481671			9.05057	0.00107			8.68755	-0.00691			9.05452	4.4e-05			8.68755	0.01			8.68755	-0.00128
8.69574	0.00154			9.06439	-0.000482826			9.05934	0.00106			8.69574	-0.00684			9.06329	3.59e-05			8.69574	0.00975			8.69574	-0.00128
8.70393	0.00151			9.07316	-0.000483056			9.06812	0.00106			8.70393	-0.00682			9.07206	5.25e-05			8.70393	0.00826			8.70393	-0.00136
8.71212	0.00139			9.08194	-0.000485212			9.07689	0.00105			8.71212	-0.00677			9.08084	5.41e-05			8.71212	0.00616			8.71212	-0.00141
8.72031	0.00126			9.09071	-0.000487368			9.08566	0.00102			8.72031	-0.00701			9.08961	5.26e-05			8.72031	0.00403			8.72031	-0.00122
8.7285	0.00115			9.09948	-0.000455941			9.09443	0.00102			8.7285	-0.00767			9.09838	5.11e-05			8.7285	0.00193			8.7285	-0.000875118
8.73669	0.00105			9.10825	-0.000446323			9.1032	0.00103			8.73669	-0.00882			9.10715	3.25e-05			8.73669	6.22e-05			8.73669	-0.000402966
8.74488	0.000925834			9.11702	-0.000443112			9.11198	0.00106			8.74488	-0.00929			9.11592	2e-05			8.74488	-0.00152			8.74488	0.000190372
8.75307	0.000749907			9.1258	-0.000452246			9.12075	0.00105			8.75307	-0.00949			9.1247	2.66e-05			8.75307	-0.0027			8.75307	0.000667377
8.76126	0.000485238			9.13457	-0.000461379			9.12952	0.00105			8.76126	-0.00976			9.13347	3.14e-05			8.76126	-0.0023			8.76126	0.0009455
8.76945	5.56e-05			9.14334	-0.000459806			9.13829	0.00104			8.76945	-0.01051			9.14224	3.62e-05			8.76945	0.000438597			8.76945	0.000749317
8.77764	-0.000134291			9.15211	-0.000446259			9.14706	0.00105			8.77764	-0.01149			9.15101	3.84e-05			8.77764	0.0044			8.77764	0.000455429
8.78583	-0.000156982			9.16088	-0.00043907			9.15584	0.00107			8.78583	-0.01252			9.15978	3.74e-05			8.78583	0.00617			8.78583	0.000374379
8.79402	-0.000227794			9.16966	-0.000419357			9.16461	0.00109			8.79402	-0.01237			9.16856	3.64e-05			8.79402	0.00477			8.79402	0.000396547
8.80221	-0.000388295			9.17843	-0.000406813			9.17338	0.0011			8.80221	-0.0117			9.17733	3.47e-05			8.80221	0.00373			8.80221	0.000431955
8.8104	-0.000825758			9.1872	-0.000407289			9.18215	0.0011			8.8104	-0.01097			9.1861	3.42e-05			8.8104	0.00336			8.8104	0.000455815
8.81859	-0.00123			9.19597	-0.000407766			9.19092	0.0011			8.81859	-0.01015			9.19487	3.87e-05			8.81859	0.00323			8.81859	0.000463526
8.82678	-0.00147			9.20474	-0.000409072			9.1997	0.0011			8.82678	-0.00913			9.20364	5.55e-05			8.82678	0.00432			8.82678	0.000442778
8.83497	-0.00137			9.21352	-0.000419903			9.20847	0.0011			8.83497	-0.00798			9.21242	5.83e-05			8.83497	0.005			8.83497	0.000356707
8.84316	-0.00113			9.22229	-0.000436034			9.21724	0.00109			8.84316	-0.00697			9.22119	5.88e-05			8.84316	0.00448			8.84316	0.00035209
8.85135	-0.000880542			9.23106	-0.000432074			9.22601	0.00108			8.85135	-0.00619			9.22996	5.51e-05			8.85135	0.00302			8.85135	0.000462506
8.85954	-0.000660794			9.23983	-0.000418073			9.23478	0.00107			8.85954	-0.00489			9.23873	5.14e-05			8.85954	0.00231			8.85954	0.000601834
8.86773	-0.000473233			9.2486	-0.000422343			9.24356	0.00107			8.86773	-0.00376			9.2475	4.89e-05			8.86773	0.00237			8.86773	0.000714064
8.87592	-0.000299804			9.25738	-0.000426613			9.25233	0.00107			8.87592	-0.00317			9.25628	4.54e-05			8.87592	0.00248			8.87592	0.000790874
8.88411	-0.000123002			9.26615	-0.000437336			9.2611	0.00106			8.88411	-0.00421			9.26505	4.36e-05			8.88411	0.0025			8.88411	0.000663607
8.8923	5e-05			9.27492	-0.000457871			9.26987	0.00104			8.8923	-0.00474			9.27382	4.19e-05			8.8923	0.00376			8.8923	0.000477148
8.90049	4.17e-05			9.28369	-0.000457879			9.27864	0.00103			8.90049	-0.00476			9.28259	4.16e-05			8.90049	0.0051			8.90049	0.000301223
8.90868	-0.000203039			9.29246	-0.000449017			9.28742	0.00104			8.90868	-0.00468			9.29136	4.13e-05			8.90868	0.00587			8.90868	0.00012881
8.91687	-0.000481903			9.30124	-0.000452707			9.29619	0.00104			8.91687	-0.00425			9.30014	3.72e-05			8.91687	0.00508			8.91687	0.000158672
8.92506	-0.00076394			9.31001	-0.000456396			9.30496	0.00106			8.92506	-0.00379			9.30891	2.97e-05			8.92506	0.00267			8.92506	0.000281337
8.93325	-0.00107			9.31878	-0.000466904			9.31373	0.00109			8.93325	-0.00347			9.31768	2.72e-05			8.93325	0.000921339			8.93325	0.000393362
8.94144	-0.00144			9.32755	-0.000476409			9.3225	0.0011			8.94144	-0.00344			9.32645	2.94e-05			8.94144	-7.35e-05			8.94144	0.000485193
8.94963	-0.0018			9.33632	-0.000479923			9.33128	0.0011			8.94963	-0.00375			9.33522	4.42e-05			8.94963	-0.000877439			8.94963	0.000530591
8.95782	-0.00197			9.3451	-0.000483437			9.34005	0.0011			8.95782	-0.00437			9.344	5.25e-05			8.95782	-0.0016			8.95782	0.000568788
8.96601	-0.00202			9.35387	-0.000488479			9.34882	0.00111			8.96601	-0.00531			9.35277	5.2e-05			8.96601	-0.00104			8.96601	0.000612898
8.9742	-0.00204			9.36264	-0.000510926			9.35759	0.00112			8.9742	-0.00631			9.36154	5.15e-05			8.9742	0.000422965			8.9742	0.000598038
8.98239	-0.002			9.37141	-0.000509871			9.36636	0.00113			8.98239	-0.00727			9.37031	4.94e-05			8.98239	0.00241			8.98239	0.000504004
8.99058	-0.00192			9.38018	-0.00050118			9.37514	0.00116			8.99058	-0.00823			9.37908	3.46e-05			8.99058	0.00479			8.99058	0.000337311
8.99877	-0.00187			9.38896	-0.000502373			9.38391	0.00116			8.99877	-0.00885			9.38786	3.23e-05			8.99877	0.00599			8.99877	0.000323542
9.00696	-0.0019			9.39773	-0.000503566			9.39268	0.00116			9.00696	-0.0076			9.39663	3.58e-05			9.00696	0.00548			9.00696	0.000386296
9.01514	-0.00203			9.4065	-0.000506186			9.40145	0.00116			9.01514	-0.00409			9.4054	4.14e-05			9.01515	0.00404			9.01515	0.000457378
9.02333	-0.00208			9.41527	-0.000505569			9.41022	0.00116			9.02333	0.00146			9.41417	4.21e-05			9.02334	0.00303			9.02334	0.000513815
9.03152	-0.00177			9.42404	-0.000489002			9.419	0.00117			9.03152	0.00728			9.42294	4.1e-05			9.03153	0.00254			9.03153	0.000547831
9.03971	-0.00118			9.43282	-0.000471312			9.42777	0.00117			9.03971	0.01209			9.43172	3.99e-05			9.03972	0.0024			9.03972	0.000507997
9.0479	-0.000555901			9.44159	-0.000472964			9.43654	0.00119			9.0479	0.01573			9.44049	3.85e-05			9.0479	0.00472			9.0479	0.000443804
9.05609	-0.000167918			9.45036	-0.000474616			9.44531	0.0012			9.05609	0.01722			9.44926	3.44e-05			9.05609	0.00876			9.05609	0.000383535
9.06428	-8.21e-05			9.45913	-0.000479951			9.45408	0.00122			9.06428	0.01786			9.45803	3.92e-05			9.06428	0.01378			9.06428	0.000315415
9.07247	-0.000259981			9.4679	-0.000481095			9.46286	0.00122			9.07247	0.01746			9.4668	4.1e-05			9.07247	0.01858			9.07247	0.000311238
9.08066	-0.00036429			9.47668	-0.000482238			9.47163	0.00123			9.08066	0.01581			9.47558	4.15e-05			9.08066	0.02272			9.08066	0.000351919
9.08885	0.000237293			9.48545	-0.000463223			9.4804	0.00123			9.08885	0.01408			9.48435	4e-05			9.08885	0.02584			9.08885	0.000254981
9.09704	0.000852745			9.49422	-0.0004343			9.48917	0.00124			9.09704	0.01268			9.49312	3.84e-05			9.09704	0.02723			9.09704	-3.34e-05
9.10523	0.00114			9.50299	-0.000427447			9.49794	0.00124			9.10523	0.01151			9.50189	3.36e-05			9.10523	0.02899			9.10523	-0.000360699
9.11342	0.000768892			9.51176	-0.000425035			9.50672	0.00123			9.11342	0.01139			9.51066	2.59e-05			9.11342	0.03075			9.11342	-0.000553632
9.12161	0.000199467			9.52054	-0.000426987			9.51549	0.00122			9.12161	0.0116			9.51944	2.9e-05			9.12161	0.032			9.12161	-0.000654628
9.1298	-0.000319655			9.52931	-0.00042894			9.52426	0.00123			9.1298	0.0117			9.52821	5.44e-05			9.1298	0.03111			9.1298	-0.000662897
9.13799	-0.00081476			9.53808	-0.00043516			9.53303	0.00122			9.13799	0.01124			9.53698	5.52e-05			9.13799	0.02895			9.13799	-0.000635521
9.14618	-0.0013			9.54685	-0.000435527			9.5418	0.00122			9.14618	0.01042			9.54575	5.49e-05			9.14618	0.02752			9.14618	-0.000601958
9.15437	-0.00174			9.55562	-0.000435895			9.55058	0.00123			9.15437	0.00942			9.55452	5.46e-05			9.15437	0.02625			9.15437	-0.000453524
9.16256	-0.00214			9.5644	-0.000441287			9.55935	0.00126			9.16256	0.00792			9.5633	5.16e-05			9.16256	0.02468			9.16256	-0.000304553
9.17075	-0.00249			9.57317	-0.000442652			9.56812	0.00128			9.17075	0.00658			9.57207	4.87e-05			9.17075	0.02499			9.17075	-0.00021552
9.17894	-0.0024			9.58194	-0.000444016			9.57689	0.00131			9.17894	0.0054			9.58084	5.88e-05			9.17894	0.02694			9.17894	-0.000293658
9.18713	-0.00196			9.59071	-0.000450729			9.58566	0.00132			9.18713	0.00425			9.58961	6.19e-05			9.18713	0.02794			9.18713	-0.000399106
9.19532	-0.00153			9.59948	-0.000445718			9.59444	0.00134			9.19532	0.0034			9.59838	5.92e-05			9.19532	0.02725			9.19532	-0.000445898
9.20351	-0.00119			9.60826	-0.00043676			9.60321	0.00134			9.20351	0.00248			9.60716	5.65e-05			9.20351	0.02602			9.20351	-0.000453104
9.2117	-0.000821832			9.61703	-0.000429285			9.61198	0.00135			9.2117	0.00128			9.61593	5.03e-05			9.2117	0.02582			9.2117	-0.000481993
9.21989	-0.000465348			9.6258	-0.000414427			9.62075	0.00135			9.21989	0.000825088			9.6247	4.54e-05			9.21989	0.02633			9.21989	-0.000550995
9.22808	-0.000144576			9.63457	-0.00040645			9.62952	0.00136			9.22808	0.0016			9.63347	4.19e-05			9.22808	0.02722			9.22808	-0.000677778
9.23627	-1.39e-05			9.64334	-0.000405199			9.6383	0.00136			9.23627	0.00263			9.64224	4.24e-05			9.23627	0.02861			9.23627	-0.000754423
9.24446	-0.000274124			9.65212	-0.000405274			9.64707	0.00136			9.24446	0.00351			9.65102	5.04e-05			9.24446	0.0301			9.24446	-0.000628064
9.25265	-0.000908867			9.66089	-0.000405349			9.65584	0.00136			9.25265	0.00244			9.65979	6.64e-05			9.25265	0.03016			9.25265	-0.000408443
9.26084	-0.00142			9.66966	-0.000394725			9.66461	0.00135			9.26084	0.000858881			9.66856	7.39e-05			9.26084	0.02836			9.26084	-0.000159145
9.26903	-0.00177			9.67843	-0.000375364			9.67338	0.00133			9.26903	-0.000555065			9.67733	7.29e-05			9.26903	0.0239			9.26903	0.000437901
9.27722	-0.00204			9.6872	-0.000368903			9.68216	0.00134			9.27722	-0.00187			9.6861	7.19e-05			9.27722	0.01928			9.27722	0.00102
9.28541	-0.00155			9.69598	-0.000368165			9.69093	0.00134			9.28541	-0.00289			9.69488	6.75e-05			9.28541	0.01674			9.28541	0.00142
9.2936	-0.000868322			9.70475	-0.000373167			9.6997	0.00134			9.2936	-0.00373			9.70365	6.03e-05			9.2936	0.01605			9.2936	0.00152
9.30179	-0.000313724			9.71352	-0.000378168			9.70847	0.00134			9.30179	-0.00459			9.71242	5.48e-05			9.30179	0.01628			9.30179	0.0014
9.30998	-1.13e-05			9.72229	-0.00038409			9.71724	0.00133			9.30998	-0.00548			9.72119	7.02e-05			9.30998	0.01621			9.30998	0.00121
9.31817	7.52e-05			9.73106	-0.000392476			9.72602	0.00131			9.31817	-0.00649			9.72996	7.88e-05			9.31817	0.01552			9.31817	0.001
9.32636	7.43e-05			9.73984	-0.000390609			9.73479	0.00133			9.32636	-0.00721			9.73874	8.2e-05			9.32636	0.01635			9.32636	0.000804111
9.33455	2.65e-05			9.74861	-0.000391704			9.74356	0.00134			9.33455	-0.00755			9.74751	8.25e-05			9.33455	0.01841			9.33455	0.000698174
9.34274	-0.000341477			9.75738	-0.0003928			9.75233	0.00135			9.34274	-0.00779			9.75628	7.93e-05			9.34274	0.02117			9.34274	0.000824071
9.35093	-0.000861039			9.76615	-0.000387296			9.7611	0.00134			9.35093	-0.00804			9.76505	7.61e-05			9.35093	0.02376			9.35093	0.00107
9.35912	-0.00133			9.77492	-0.000389821			9.76988	0.00134			9.35912	-0.00868			9.77382	8.48e-05			9.35912	0.02584			9.35912	0.00132
9.36731	-0.00171			9.7837	-0.000392345			9.77865	0.00133			9.36731	-0.00949			9.7826	9.12e-05			9.36731	0.02696			9.36731	0.00155
9.3755	-0.00197			9.79247	-0.000399482			9.78742	0.00131			9.3755	-0.01021			9.79137	9.55e-05			9.3755	0.02739			9.3755	0.00173
9.38369	-0.00198			9.80124	-0.000418228			9.79619	0.00129			9.38369	-0.01085			9.80014	9.58e-05			9.38369	0.02875			9.38369	0.00188
9.39187	-0.00189			9.81001	-0.000409703			9.80496	0.00129			9.39187	-0.0114			9.80891	9.15e-05			9.39188	0.03009			9.39188	0.00185
9.40006	-0.00186			9.81878	-0.000383202			9.81374	0.00129			9.40006	-0.01157			9.81768	8.73e-05			9.40007	0.03081			9.40007	0.00183
9.40825	-0.00192			9.82756	-0.00037232			9.82251	0.0013			9.40825	-0.01137			9.82646	7.95e-05			9.40826	0.03129			9.40826	0.00188
9.41644	-0.00203			9.83633	-0.000360069			9.83128	0.0013			9.41644	-0.01122			9.83523	7.33e-05			9.41645	0.02975			9.41645	0.00192
9.42463	-0.00212			9.8451	-0.000354838			9.84005	0.0013			9.42463	-0.01126			9.844	6.14e-05			9.42464	0.0276			9.42464	0.00192
9.43282	-0.0018			9.85387	-0.000351658			9.84882	0.00129			9.43282	-0.01167			9.85277	6.01e-05			9.43282	0.02533			9.43282	0.00174
9.44101	-0.00117			9.86264	-0.000345506			9.8576	0.00129			9.44101	-0.01079			9.86154	6.66e-05			9.44101	0.02279			9.44101	0.00167
9.4492	-0.000577779			9.87142	-0.000329561			9.86637	0.00128			9.4492	-0.0094			9.87032	6.72e-05			9.4492	0.01967			9.4492	0.00165
9.45739	-0.000129129			9.88019	-0.000316054			9.87514	0.00131			9.45739	-0.00814			9.87909	5.39e-05			9.45739	0.01587			9.45739	0.00161
9.46558	-5.91e-05			9.88896	-0.000318148			9.88391	0.00132			9.46558	-0.00704			9.88786	4.07e-05			9.46558	0.01151			9.46558	0.00148
9.47377	-0.000348799			9.89773	-0.000320243			9.89268	0.00133			9.47377	-0.00616			9.89663	2.96e-05			9.47377	0.00766			9.47377	0.0014
9.48196	-0.000713368			9.9065	-0.00032752			9.90146	0.00134			9.48196	-0.00551			9.9054	2.92e-05			9.48196	0.00638			9.48196	0.00135
9.49015	-0.00106			9.91528	-0.000359227			9.91023	0.00135			9.49015	-0.00545			9.91418	2.84e-05			9.49015	0.00632			9.49015	0.00138
9.49834	-0.00137			9.92405	-0.000387253			9.919	0.00136			9.49834	-0.00609			9.92295	3.35e-05			9.49834	0.00664			9.49834	0.00166
9.50653	-0.0016			9.93282	-0.000383675			9.92777	0.00136			9.50653	-0.0066			9.93172	3.52e-05			9.50653	0.00815			9.50653	0.00212
9.51472	-0.0016			9.94159	-0.000361904			9.93654	0.00137			9.51472	-0.00576			9.94049	3.1e-05			9.51472	0.0102			9.51472	0.00236
9.52291	-0.00144			9.95036	-0.000354506			9.94532	0.00138			9.52291	-0.00439			9.94926	2.68e-05			9.52291	0.01317			9.52291	0.00228
9.5311	-0.00119			9.95914	-0.000346497			9.95409	0.0014			9.5311	-0.00359			9.95804	1.37e-05			9.5311	0.01551			9.5311	0.00213
9.53929	-0.000856652			9.96791	-0.000347538			9.96286	0.0014			9.53929	-0.00357			9.96681	2.17e-05			9.53929	0.01655			9.53929	0.00197
9.54748	-0.000386902			9.97668	-0.000348578			9.97163	0.00139			9.54748	-0.00456			9.97558	4.64e-05			9.54748	0.01484			9.54748	0.00178
9.55567	9.12e-05			9.98545	-0.000350838			9.9804	0.00138			9.55567	-0.00508			9.98435	4.73e-05			9.55567	0.01128			9.55567	0.00157
9.56386	0.000523712			9.99422	-0.000336586			9.98918	0.00139			9.56386	-0.00464			9.99312	4.77e-05			9.56386	0.00864			9.56386	0.00148
9.57205	0.000783768			10.003	-0.000311524			9.99795	0.00139			9.57205	-0.00409			10.0019	4.46e-05			9.57205	0.00713			9.57205	0.0015
9.58024	0.00062739			10.0118	-0.000309104			10.0067	0.00139			9.58024	-0.00373			10.0107	4.15e-05			9.58024	0.00613			9.58024	0.0015
9.58843	0.00028363			10.0205	-0.000312321			10.0155	0.00142			9.58843	-0.00401			10.0194	4.06e-05			9.58843	0.00483			9.58843	0.00144
9.59662	5.84e-05			10.0293	-0.000315537			10.0243	0.00142			9.59662	-0.00459			10.0282	3.97e-05			9.59662	0.00296			9.59662	0.00123
9.60481	-8.32e-05			10.0381	-0.000324391			10.033	0.00142			9.60481	-0.00528			10.037	2.49e-05			9.60481	0.00297			9.60481	0.000953526
9.613	-0.000200094			10.0469	-0.00033239			10.0418	0.00141			9.613	-0.00626			10.0458	3.19e-05			9.613	0.00455			9.613	0.000777435
9.62119	-0.000305562			10.0556	-0.000331028			10.0506	0.00139			9.62119	-0.00742			10.0545	4.42e-05			9.62119	0.00666			9.62119	0.000656577
9.62938	-0.000403178			10.0644	-0.000329507			10.0594	0.00138			9.62938	-0.00894			10.0633	4.26e-05			9.62938	0.00887			9.62938	0.000784047
9.63757	-0.000660585			10.0732	-0.000320559			10.0681	0.00137			9.63757	-0.0073			10.0721	4.09e-05			9.63757	0.00979			9.63757	0.000926376
9.64576	-0.00104			10.0819	-0.000313406			10.0769	0.00137			9.64576	-0.00407			10.0808	3.33e-05			9.64576	0.00901			9.64576	0.000959159
9.65395	-0.00144			10.0907	-0.000300383			10.0857	0.00137			9.65395	-0.00073627			10.0896	2.13e-05			9.65395	0.00827			9.65395	0.000753444
9.66214	-0.0016			10.0995	-0.000300001			10.0944	0.00136			9.66214	0.00124			10.0984	2.07e-05			9.66214	0.00855			9.66214	0.000423399
9.67033	-0.0016			10.1083	-0.00030082			10.1032	0.00136			9.67033	0.00143			10.1072	2.95e-05			9.67033	0.00866			9.67033	6.73e-05
9.67852	-0.00157			10.117	-0.000301639			10.112	0.00134			9.67852	0.00104			10.1159	5.04e-05			9.67852	0.0081			9.67852	-0.000184807
9.68671	-0.0016			10.1258	-0.000290155			10.1208	0.00133			9.68671	0.000550817			10.1247	5.05e-05			9.68671	0.00624			9.68671	-0.000290023
9.6949	-0.0017			10.1346	-0.000271705			10.1295	0.00132			9.6949	-0.000172505			10.1335	5.07e-05			9.6949	0.00457			9.6949	-0.000258823
9.70309	-0.00173			10.1433	-0.000250536			10.1383	0.00132			9.70309	6.22e-05			10.1423	5e-05			9.70309	0.00389			9.70309	-7.93e-05
9.71128	-0.00163			10.1521	-0.000240794			10.1471	0.00131			9.71128	0.00107			10.151	5.06e-05			9.71128	0.0037			9.71128	0.000187493
9.71947	-0.00156			10.1609	-0.000239185			10.1558	0.00135			9.71947	0.00222			10.1598	5.58e-05			9.71947	0.00375			9.71947	0.000510714
9.72766	-0.00156			10.1697	-0.000239225			10.1646	0.00135			9.72766	0.00336			10.1686	5.69e-05			9.72766	0.00431			9.72766	0.00103
9.73585	-0.00153			10.1784	-0.00024009			10.1734	0.00135			9.73585	0.00409			10.1773	6.55e-05			9.73585	0.00625			9.73585	0.0018
9.74404	-0.00147			10.1872	-0.000240955			10.1822	0.00135			9.74404	0.00427			10.1861	6.57e-05			9.74404	0.00835			9.74404	0.00256
9.75223	-0.0014			10.196	-0.000252601			10.1909	0.00134			9.75223	0.00345			10.1949	6.38e-05			9.75223	0.01002			9.75223	0.00321
9.76042	-0.00139			10.2048	-0.00024071			10.1997	0.00136			9.76042	0.00245			10.2036	6.18e-05			9.76042	0.01105			9.76042	0.00344
9.76861	-0.00143			10.2135	-0.000236505			10.2085	0.00136			9.76861	0.00254			10.2124	3.77e-05			9.76861	0.00937			9.76861	0.00327
9.77679	-0.0017			10.2223	-0.0002323			10.2172	0.00137			9.77679	0.00429			10.2212	2.69e-05			9.7768	0.00689			9.7768	0.00302
9.78498	-0.002			10.2311	-0.000221918			10.226	0.00137			9.78498	0.00587			10.23	3.3e-05			9.78499	0.00834			9.78499	0.00282
9.79317	-0.00224			10.2398	-0.000219052			10.2348	0.00136			9.79317	0.00654			10.2387	5.08e-05			9.79318	0.01082			9.79318	0.00269
9.80136	-0.00239			10.2486	-0.000213766			10.2436	0.00135			9.80136	0.00583			10.2475	5.52e-05			9.80137	0.01259			9.80137	0.00263
9.80955	-0.00246			10.2574	-0.000196109			10.2523	0.00131			9.80955	0.00505			10.2563	5.55e-05			9.80956	0.01241			9.80956	0.00269
9.81774	-0.00251			10.2662	-0.000178978			10.2611	0.00133			9.81774	0.00447			10.2651	5.39e-05			9.81774	0.01183			9.81774	0.00277
9.82593	-0.00263			10.2749	-0.000175149			10.2699	0.00134			9.82593	0.00475			10.2738	5.23e-05			9.82593	0.01174			9.82593	0.00281
9.83412	-0.00286			10.2837	-0.000177986			10.2787	0.00135			9.83412	0.0066			10.2826	4.56e-05			9.83412	0.01193			9.83412	0.00274
9.84231	-0.00307			10.2925	-0.000180824			10.2874	0.00136			9.84231	0.009			10.2914	5.77e-05			9.84231	0.01219			9.84231	0.00252
9.8505	-0.00327			10.3012	-0.000187145			10.2962	0.00136			9.8505	0.01081			10.3001	6.59e-05			9.8505	0.01109			9.8505	0.00223
9.85869	-0.00347			10.31	-0.000200941			10.305	0.00136			9.85869	0.0118			10.3089	7.59e-05			9.85869	0.0082			9.85869	0.00192
9.86688	-0.00348			10.3188	-0.000206867			10.3137	0.00134			9.86688	0.01155			10.3177	7.49e-05			9.86688	0.00552			9.86688	0.00162
9.87507	-0.0034			10.3276	-0.000211289			10.3225	0.00135			9.87507	0.01096			10.3265	7.39e-05			9.87507	0.00481			9.87507	0.00133
9.88326	-0.00331			10.3363	-0.000218169			10.3313	0.00136			9.88326	0.01039			10.3352	6.77e-05			9.88326	0.00498			9.88326	0.00106
9.89145	-0.00298			10.3451	-0.000227053			10.3401	0.00137			9.89145	0.00979			10.344	6.02e-05			9.89145	0.00486			9.89145	0.00079955
9.89964	-0.00249			10.3539	-0.000231163			10.3488	0.00136			9.89964	0.00865			10.3528	6.02e-05			9.89964	0.00426			9.89964	0.000558169
9.90783	-0.00197			10.3627	-0.000240531			10.3576	0.00136			9.90783	0.00698			10.3615	6.8e-05			9.90783	0.00278			9.90783	0.000282872
9.91602	-0.00147			10.3714	-0.000239252			10.3664	0.00133			9.91602	0.00592			10.3703	7.52e-05			9.91602	0.00335			9.91602	6.29e-05
9.92421	-0.00115			10.3802	-0.000238799			10.3751	0.00131			9.92421	0.00513			10.3791	7.68e-05			9.92421	0.00491			9.92421	-9.92e-05
9.9324	-0.00107			10.389	-0.000238346			10.3839	0.00131			9.9324	0.00428			10.3879	7.9e-05			9.9324	0.0069			9.9324	-0.000255652
9.94059	-0.000619867			10.3977	-0.000225184			10.3927	0.00131			9.94059	0.00252			10.3966	7.91e-05			9.94059	0.0085			9.94059	-0.000420151
9.94878	0.000105234			10.4065	-0.000227345			10.4015	0.00131			9.94878	0.000563468			10.4054	7.92e-05			9.94878	0.00937			9.94878	-0.000570863
9.95697	0.000829029			10.4153	-0.000229506			10.4102	0.00132			9.95697	-0.000229716			10.4142	6.84e-05			9.95697	0.00845			9.95697	-0.000660262
9.96516	0.00112			10.424	-0.000236556			10.419	0.00132			9.96516	-0.000661461			10.423	7.08e-05			9.96516	0.00682			9.96516	-0.000660216
9.97335	0.000867359			10.4328	-0.000242904			10.4278	0.00131			9.97335	-0.0012			10.4317	7.6e-05			9.97335	0.00524			9.97335	-0.000571162
9.98154	0.000325878			10.4416	-0.000249251			10.4366	0.00131			9.98154	-0.00236			10.4405	7.81e-05			9.98154	0.00378			9.98154	-0.000361065
9.98973	-0.00025045			10.4504	-0.000256792			10.4453	0.00129			9.98973	-0.00372			10.4493	8.09e-05			9.98973	0.00392			9.98973	-0.000125266
9.99792	-0.000801952			10.4591	-0.000253371			10.4541	0.0013			9.99792	-0.00505			10.458	8.36e-05			9.99792	0.0048			9.99792	8.4e-05
10.0061	-0.00127			10.4679	-0.000253955			10.4629	0.00131			10.0061	-0.00645			10.4668	8.2e-05			10.0061	0.00541			10.0061	0.00026498
10.0143	-0.00167			10.4767	-0.000254539			10.4716	0.00134			10.0143	-0.0074			10.4756	8.05e-05			10.0143	0.0056			10.0143	0.000194217
10.0225	-0.00201			10.4855	-0.000260693			10.4804	0.00135			10.0225	-0.00772			10.4844	7.68e-05			10.0225	0.0054			10.0225	5.97e-05
10.0307	-0.00137			10.4942	-0.000272121			10.4892	0.00136			10.0307	-0.00782			10.4931	8.01e-05			10.0307	0.00486			10.0307	-5.17e-05
10.0389	-0.000554914			10.503	-0.000281252			10.4979	0.00136			10.0389	-0.00805			10.5019	8.16e-05			10.0389	0.00399			10.0389	-0.000217887
10.0471	-2.05e-05			10.5118	-0.000271718			10.5067	0.00135			10.0471	-0.00845			10.5107	7.88e-05			10.0471	0.00294			10.0471	-0.000461327
10.0552	0.000100662			10.5205	-0.000267066			10.5155	0.00135			10.0552	-0.00926			10.5194	7.61e-05			10.0552	0.00164			10.0552	-0.000725088
10.0634	0.000581168			10.5293	-0.000266838			10.5243	0.00134			10.0634	-0.00966			10.5282	7.23e-05			10.0634	0.000822985			10.0634	-0.000862875
10.0716	0.00116			10.5381	-0.000259606			10.533	0.00133			10.0716	-0.00824			10.537	7.25e-05			10.0716	0.000335253			10.0716	-0.000775205
10.0798	0.00161			10.5469	-0.000256529			10.5418	0.00133			10.0798	-0.00595			10.5458	8.09e-05			10.0798	-9.53e-06			10.0798	-0.000604561
10.088	0.00166			10.5556	-0.000259733			10.5506	0.00132			10.088	-0.00399			10.5545	8.53e-05			10.088	0.00261			10.088	-0.000454499
10.0962	0.00137			10.5644	-0.000262938			10.5594	0.00131			10.0962	-0.0026			10.5633	9.24e-05			10.0962	0.00608			10.0962	-0.000338136
10.1044	0.000859517			10.5732	-0.00026055			10.5681	0.00128			10.1044	-0.00166			10.5721	9.32e-05			10.1044	0.00914			10.1044	-0.000287406
10.1126	0.00038683			10.582	-0.00025894			10.5769	0.00129			10.1126	-0.00111			10.5808	9.24e-05			10.1126	0.00967			10.1126	-0.000370875
10.1208	0.000352827			10.5907	-0.000252044			10.5857	0.0013			10.1208	-0.00107			10.5896	9.15e-05			10.1208	0.00953			10.1208	-0.000425509
10.129	0.000590452			10.5995	-0.000230946			10.5944	0.00131			10.129	-0.000383902			10.5984	8.31e-05			10.129	0.01151			10.129	-0.000440983
10.1372	0.000857481			10.6083	-0.000222107			10.6032	0.00132			10.1372	0.000295986			10.6072	8.47e-05			10.1372	0.01615			10.1372	-0.000444181
10.1453	0.000910481			10.617	-0.000221927			10.612	0.00132			10.1453	0.000533108			10.6159	8.63e-05			10.1453	0.02151			10.1453	-0.00040411
10.1535	0.000688769			10.6258	-0.000221747			10.6208	0.00132			10.1535	0.00121			10.6247	9.06e-05			10.1535	0.02617			10.1535	-0.00032214
10.1617	0.000422996			10.6346	-0.000221323			10.6295	0.00132			10.1617	0.00207			10.6335	0.000115847			10.1617	0.02993			10.1617	-0.000237234
10.1699	0.000161956			10.6433	-0.000221931			10.6383	0.00134			10.1699	0.0028			10.6423	0.000116186			10.1699	0.03132			10.1699	-0.000162256
10.1781	-0.000110804			10.6521	-0.000222538			10.6471	0.00135			10.1781	0.00338			10.651	0.000115783			10.1781	0.0316			10.1781	-9.89e-05
10.1863	-0.000502834			10.6609	-0.000217393			10.6558	0.00137			10.1863	0.00536			10.6598	0.00011538			10.1863	0.03155			10.1863	-3.42e-05
10.1945	-0.00105			10.6697	-0.000216437			10.6646	0.00138			10.1945	0.00813			10.6686	0.000109232			10.1945	0.03006			10.1945	3.29e-05
10.2027	-0.00136			10.6784	-0.000217139			10.6734	0.00139			10.2027	0.01055			10.6773	0.000105058			10.2027	0.02656			10.2027	8.62e-05
10.2109	-0.00116			10.6872	-0.000217841			10.6822	0.00138			10.2109	0.01238			10.6861	0.00010029			10.2109	0.02233			10.2109	0.000121174
10.219	-0.000783139			10.696	-0.000225212			10.6909	0.00138			10.219	0.01211			10.6949	0.000109164			10.219	0.01917			10.219	0.000123839
10.2272	-0.000557984			10.7048	-0.00022764			10.6997	0.00137			10.2272	0.01101			10.7037	0.00010432			10.2272	0.01717			10.2272	9.07e-05
10.2354	-0.00054396			10.7135	-0.000211934			10.7085	0.00137			10.2354	0.01063			10.7124	9.95e-05			10.2354	0.0164			10.2354	4.55e-05
10.2436	-0.000680646			10.7223	-0.000209996			10.7172	0.00136			10.2436	0.01087			10.7212	8.81e-05			10.2436	0.01666			10.2436	-7.11e-05
10.2518	-0.000858825			10.7311	-0.000210174			10.726	0.00139			10.2518	0.01076			10.73	7.38e-05			10.2518	0.01743			10.2518	-0.000202375
10.26	-0.00104			10.7398	-0.000214828			10.7348	0.00141			10.26	0.01002			10.7387	6.94e-05			10.26	0.01757			10.26	-0.000146291
10.2682	-0.00127			10.7486	-0.000219483			10.7436	0.00141			10.2682	0.00933			10.7475	6.22e-05			10.2682	0.01676			10.2682	-3.14e-05
10.2764	-0.00146			10.7574	-0.000240838			10.7523	0.00141			10.2764	0.0088			10.7563	5.86e-05			10.2764	0.01567			10.2764	6.39e-05
10.2846	-0.00139			10.7662	-0.000251902			10.7611	0.00141			10.2846	0.00833			10.7651	5.98e-05			10.2846	0.01457			10.2846	6.32e-05
10.2927	-0.00129			10.7749	-0.000229387			10.7699	0.0014			10.2927	0.00802			10.7738	5.9e-05			10.2927	0.01285			10.2927	0.000101823
10.3009	-0.00128			10.7837	-0.000229413			10.7787	0.00142			10.3009	0.0075			10.7826	5.82e-05			10.3009	0.01171			10.3009	0.000240796
10.3091	-0.00148			10.7925	-0.000229439			10.7874	0.00141			10.3091	0.00661			10.7914	5.06e-05			10.3091	0.01099			10.3091	0.000419091
10.3173	-0.00194			10.8012	-0.00021695			10.7962	0.00141			10.3173	0.00535			10.8002	4.49e-05			10.3173	0.01069			10.3173	0.000566813
10.3255	-0.0019			10.81	-0.000216663			10.805	0.00141			10.3255	0.00373			10.8089	4.97e-05			10.3255	0.0105			10.3255	0.000668149
10.3337	-0.00152			10.8188	-0.000217041			10.8137	0.0014			10.3337	0.00207			10.8177	6.66e-05			10.3337	0.01023			10.3337	0.000701884
10.3419	-0.00108			10.8276	-0.000217419			10.8225	0.00138			10.3419	0.00117			10.8265	7.15e-05			10.3419	0.00954			10.3419	0.000632594
10.3501	-0.000692793			10.8363	-0.000208508			10.8313	0.00136			10.3501	0.000409945			10.8352	7.24e-05			10.3501	0.00925			10.3501	0.000489123
10.3583	-0.000384804			10.8451	-0.000194157			10.8401	0.00136			10.3583	-0.000534891			10.844	6.91e-05			10.3583	0.00922			10.3583	0.000303766
10.3665	-0.000133276			10.8539	-0.000185147			10.8488	0.00137			10.3665	-0.00193			10.8528	6.58e-05			10.3665	0.00888			10.3665	9.61e-05
10.3747	-0.000306483			10.8627	-0.000171875			10.8576	0.00137			10.3747	-0.00349			10.8615	6.41e-05			10.3747	0.00815			10.3747	-2.36e-06
10.3828	-0.000552362			10.8714	-0.000172228			10.8664	0.00137			10.3828	-0.00415			10.8703	7.02e-05			10.3828	0.00671			10.3828	-9.54e-05
10.391	-0.000560714			10.8802	-0.000172581			10.8751	0.00138			10.391	-0.00437			10.8791	7.67e-05			10.391	0.00465			10.391	-0.000242532
10.3992	-0.00030499			10.889	-0.000183369			10.8839	0.00138			10.3992	-0.00456			10.8879	8.45e-05			10.3992	0.00239			10.3992	-0.000359962
10.4074	3.51e-05			10.8977	-0.000176099			10.8927	0.00138			10.4074	-0.00477			10.8966	9.36e-05			10.4074	0.00106			10.4074	-0.000374249
10.4156	0.000324744			10.9065	-0.000160313			10.9015	0.00139			10.4156	-0.00507			10.9054	9.75e-05			10.4156	0.000715259			10.4156	-0.000354575
10.4238	0.000542324			10.9153	-0.000141058			10.9102	0.00141			10.4238	-0.00557			10.9142	9.73e-05			10.4238	0.00118			10.4238	-0.000412601
10.432	0.000699927			10.9241	-0.000138192			10.919	0.00142			10.432	-0.00629			10.923	9.71e-05			10.432	0.00193			10.432	-0.000573138
10.4402	0.000666728			10.9328	-0.000139408			10.9278	0.00144			10.4402	-0.00614			10.9317	9.2e-05			10.4402	0.00289			10.4402	-0.000710608
10.4484	0.000402309			10.9416	-0.000140624			10.9366	0.00146			10.4484	-0.00563			10.9405	9.35e-05			10.4484	0.00409			10.4484	-0.000776157
10.4566	9.86e-05			10.9504	-0.000154254			10.9453	0.00147			10.4566	-0.00517			10.9493	0.000101119			10.4566	0.0045			10.4566	-0.000782742
10.4647	1.24e-05			10.9591	-0.000145479			10.9541	0.00147			10.4647	-0.00477			10.958	0.000111744			10.4647	0.00378			10.4647	-0.000682844
10.4729	0.000200288			10.9679	-0.000141937			10.9629	0.00147			10.4729	-0.004			10.9668	0.000111777			10.4729	0.0019			10.4729	-0.000397367
10.4811	0.000521476			10.9767	-0.000138394			10.9716	0.00146			10.4811	-0.00244			10.9756	0.000111809			10.4811	0.000471153			10.4811	-7.21e-05
10.4893	0.000864925			10.9855	-0.00012918			10.9804	0.00146			10.4893	-0.00113			10.9844	0.000103531			10.4893	-0.000534806			10.4893	0.000226282
10.4975	0.00121			10.9942	-0.000126843			10.9892	0.00146			10.4975	-0.000458312			10.9931	8.67e-05			10.4975	-0.00153			10.4975	0.000432397
10.5057	0.00148			11.003	-0.000124506			10.998	0.00146			10.5057	-0.0012			11.0019	8e-05			10.5057	-0.00256			10.5057	0.000421149
10.5139	0.00167			11.0118	-0.00012299			11.0067	0.00145			10.5139	-0.00275			11.0107	8.82e-05			10.5139	-0.00343			10.5139	0.000421179
10.5221	0.0016			11.0206	-0.000125591			11.0155	0.00145			10.5221	-0.00403			11.0195	0.000101047			10.5221	-0.00408			10.5221	0.000452582
10.5303	0.00121			11.0293	-0.000128191			11.0243	0.00144			10.5303	-0.00484			11.0282	0.000104451			10.5303	-0.0048			10.5303	0.000479753
10.5384	0.000872686			11.0381	-0.000150229			11.033	0.00143			10.5384	-0.0055			11.037	0.000104948			10.5384	-0.0057			10.5384	0.000408776
10.5466	0.000631149			11.0469	-0.000143577			11.0418	0.00143			10.5466	-0.00613			11.0458	0.000101003			10.5466	-0.00732			10.5466	0.000387558
10.5548	0.000439456			11.0556	-0.000124985			11.0506	0.00144			10.5548	-0.0067			11.0545	9.71e-05			10.5548	-0.00689			10.5548	0.00050375
10.563	0.000362258			11.0644	-9.47e-05			11.0594	0.00144			10.563	-0.00587			11.0633	9.71e-05			10.563	-0.00527			10.563	0.00065901
10.5712	0.000359083			11.0732	-9.46e-05			11.0681	0.00144			10.5712	-0.00325			11.0721	0.000102903			10.5712	-0.00328			10.5712	0.000706592
10.5794	0.000285165			11.082	-9.45e-05			11.0769	0.00144			10.5794	-0.000105906			11.0808	0.000113223			10.5794	-0.00151			10.5794	0.000612832
10.5876	9.97e-05			11.0907	-7.55e-05			11.0857	0.00143			10.5876	0.00275			11.0896	0.000113228			10.5876	-0.000147191			10.5876	0.000441324
10.5958	-5.85e-05			11.0995	-6.76e-05			11.0945	0.00142			10.5958	0.0052			11.0984	0.000113233			10.5958	0.000381675			10.5958	0.000219458
10.604	0.000136826			11.1083	-4.22e-05			11.1032	0.0014			10.604	0.00618			11.1072	0.000106434			10.604	0.000116731			10.604	3.79e-05
10.6121	0.000768261			11.117	-3.86e-05			11.112	0.00144			10.6121	0.00536			11.1159	9.99e-05			10.6121	-0.000914786			10.6121	-8.44e-05
10.6203	0.00131			11.1258	-4.14e-05			11.1208	0.00149			10.6203	0.00444			11.1247	9.79e-05			10.6203	-0.00127			10.6203	-0.000184619
10.6285	0.00159			11.1346	-4.41e-05			11.1295	0.00149			10.6285	0.00467			11.1335	9.58e-05			10.6285	-0.00118			10.6285	-0.000278478
10.6367	0.00141			11.1434	-5.31e-05			11.1383	0.00148			10.6367	0.00579			11.1423	8.72e-05			10.6367	-0.0013			10.6367	-0.000367772
10.6449	0.00119			11.1521	-0.00010446			11.1471	0.00148			10.6449	0.00712			11.151	8.64e-05			10.6449	-0.00176			10.6449	-0.000455957
10.6531	0.000995543			11.1609	-0.000108627			11.1558	0.00146			10.6531	0.0083			11.1598	8.56e-05			10.6531	-0.00285			10.6531	-0.000555968
10.6613	0.000786249			11.1697	-7.92e-05			11.1646	0.00146			10.6613	0.00925			11.1686	8.16e-05			10.6613	-0.00325			10.6613	-0.000671619
10.6695	0.000506346			11.1784	-5.77e-05			11.1734	0.00148			10.6695	0.00982			11.1773	6.32e-05			10.6695	-0.00323			10.6695	-0.000822762
10.6777	0.00012564			11.1872	-6.51e-05			11.1822	0.00149			10.6777	0.0075			11.1861	6.41e-05			10.6777	-0.0035			10.6777	-0.000933809
10.6859	-0.000133208			11.196	-7.24e-05			11.1909	0.0015			10.6859	0.0046			11.1949	7.28e-05			10.6859	-0.0042			10.6859	-0.000985595
10.6941	-0.000295208			11.2048	-8.78e-05			11.1997	0.0015			10.6941	0.00246			11.2037	8.28e-05			10.6941	-0.00383			10.6941	-0.00102
10.7022	-0.000429991			11.2135	-0.00011326			11.2085	0.00149			10.7022	0.000801031			11.2124	0.000102413			10.7022	-0.00285			10.7022	-0.00106
10.7104	-0.000557128			11.2223	-0.000113706			11.2173	0.00148			10.7104	-0.000534427			11.2212	0.000102287			10.7104	-0.00173			10.7104	-0.00113
10.7186	-0.000681232			11.2311	-9.44e-05			11.226	0.00147			10.7186	-0.00139			11.23	0.00010216			10.7186	-0.000581753			10.7186	-0.00122
10.7268	-0.00101			11.2399	-7.77e-05			11.2348	0.00148			10.7268	-0.00202			11.2387	0.000100829			10.7268	0.000530676			10.7268	-0.00126
10.735	-0.00149			11.2486	-7.27e-05			11.2436	0.00152			10.735	-0.00273			11.2475	0.000107103			10.735	0.00126			10.735	-0.00122
10.7432	-0.00164			11.2574	-4.85e-05			11.2523	0.00155			10.7432	-0.0036			11.2563	0.000112351			10.7432	0.00149			10.7432	-0.00115
10.7514	-0.00151			11.2662	-4.94e-05			11.2611	0.00157			10.7514	-0.00429			11.2651	0.000113926			10.7514	0.0015			10.7514	-0.00107
10.7596	-0.00133			11.2749	-5.04e-05			11.2699	0.00157			10.7596	-0.00365			11.2738	0.00012302			10.7596	0.0014			10.7596	-0.001
10.7678	-0.00115			11.2837	-5.74e-05			11.2787	0.00158			10.7678	-0.00209			11.2826	0.000120238			10.7678	0.00101			10.7678	-0.00084749
10.7759	-0.000937706			11.2925	-6.15e-05			11.2874	0.00162			10.7759	-0.000750458			11.2914	0.000117457			10.7759	0.00012638			10.7759	-0.000727557
10.7841	-0.000722814			11.3012	-4.66e-05			11.2962	0.00164			10.7841	6.14e-05			11.3002	0.000111664			10.7841	-0.00125			10.7841	-0.000702412
10.7923	-0.00051714			11.31	-3.13e-05			11.305	0.00167			10.7923	0.000376605			11.3089	9.37e-05			10.7923	-0.00267			10.7923	-0.000695453
10.8005	-0.000324619			11.3188	-3.81e-05			11.3138	0.00172			10.8005	0.000229526			11.3177	9.47e-05			10.8005	-0.00276			10.8005	-0.000678316
10.8087	-0.00014567			11.3276	-4.5e-05			11.3225	0.00172			10.8087	-0.00074775			11.3265	9.44e-05			10.8087	-0.00167			10.8087	-0.000641885
10.8169	0.00029616			11.3363	-5.9e-05			11.3313	0.00172			10.8169	-0.00189			11.3352	9.42e-05			10.8169	-5.72e-05			10.8169	-0.000599579
10.8251	0.000982847			11.3451	-5.35e-05			11.3401	0.00172			10.8251	-0.00105			11.344	0.000101906			10.8251	0.00188			10.8251	-0.000579322
10.8333	0.00175			11.3539	-5e-05			11.3488	0.00172			10.8333	0.00204			11.3528	0.000105758			10.8333	0.00382			10.8333	-0.000587812
10.8415	0.0023			11.3627	-4.58e-05			11.3576	0.00173			10.8415	0.00519			11.3616	0.000107402			10.8415	0.00603			10.8415	-0.000615142
10.8497	0.00257			11.3714	-2.44e-05			11.3664	0.00174			10.8497	0.00765			11.3703	0.000105823			10.8497	0.00835			10.8497	-0.000704162
10.8578	0.0022			11.3802	-1.56e-05			11.3751	0.00174			10.8578	0.00902			11.3791	0.000104244			10.8578	0.01063			10.8578	-0.000763401
10.866	0.00177			11.389	-3.9e-07			11.3839	0.00173			10.866	0.00911			11.3879	0.00010384			10.866	0.01271			10.866	-0.00069771
10.8742	0.00174			11.3977	4.12e-06			11.3927	0.00173			10.8742	0.00943			11.3966	0.000103435			10.8742	0.01452			10.8742	-0.000566685
10.8824	0.0018			11.4065	8.63e-06			11.4015	0.00172			10.8824	0.0094			11.4054	0.000110307			10.8824	0.0144			10.8824	-0.000419802
10.8906	0.00181			11.4153	1.12e-05			11.4102	0.0017			10.8906	0.00858			11.4142	0.000130267			10.8906	0.01289			10.8906	-0.000309237
10.8988	0.00161			11.4241	1.12e-05			11.419	0.00171			10.8988	0.00782			11.423	0.000132161			10.8988	0.01261			10.8988	-0.000250143
10.907	0.00122			11.4328	1.12e-05			11.4278	0.00171			10.907	0.00708			11.4317	0.000130219			10.907	0.01284			10.907	-0.000276291
10.9152	0.000812087			11.4416	1.1e-05			11.4366	0.00172			10.9152	0.00623			11.4405	0.000128276			10.9152	0.01295			10.9152	-0.000289497
10.9234	0.00046668			11.4504	9.89e-06			11.4453	0.00172			10.9234	0.00623			11.4493	0.000112214			10.9234	0.01236			10.9234	-0.000297539
10.9315	0.000187213			11.4591	8.8e-06			11.4541	0.00171			10.9315	0.00622			11.4581	0.000113987			10.9316	0.01153			10.9316	-0.000321073
10.9397	-5.21e-05			11.4679	-3.47e-06			11.4629	0.0017			10.9397	0.00572			11.4668	0.000114782			10.9398	0.01172			10.9398	-0.000439281
10.9479	-0.000302432			11.4767	2.71e-06			11.4716	0.00168			10.9479	0.00423			11.4756	0.000114888			10.9479	0.01203			10.9479	-0.000573954
10.9561	-0.000578288			11.4855	4.24e-06			11.4804	0.00168			10.9561	0.00268			11.4844	0.000114995			10.9561	0.01194			10.9561	-0.000425529
10.9643	-0.000798005			11.4942	2.95e-05			11.4892	0.00168			10.9643	0.00134			11.4931	0.000111425			10.9643	0.01132			10.9643	-0.000177097
10.9725	-0.000981025			11.503	5.8e-05			11.498	0.00168			10.9725	-0.000135734			11.5019	9.81e-05			10.9725	0.01109			10.9725	2.02e-05
10.9807	-0.00115			11.5118	6.78e-05			11.5067	0.0017			10.9807	-0.00183			11.5107	9.77e-05			10.9807	0.01191			10.9807	0.000155756
10.9889	-0.00131			11.5206	6.89e-05			11.5155	0.0017			10.9889	-0.00401			11.5195	0.000102118			10.9889	0.01254			10.9889	0.000173404
10.9971	-0.00147			11.5293	6.86e-05			11.5243	0.0017			10.9971	-0.00607			11.5282	0.00010605			10.9971	0.01247			10.9971	0.000151113
11.0053	-0.00169			11.5381	6.82e-05			11.533	0.00169			11.0053	-0.00741			11.537	0.000108614			11.0053	0.01213			11.0053	0.000129805
11.0135	-0.00203			11.5469	7.86e-05			11.5418	0.00168			11.0135	-0.0084			11.5458	0.000108908			11.0135	0.01168			11.0135	0.000104748
11.0216	-0.00228			11.5556	9.22e-05			11.5506	0.00168			11.0216	-0.00938			11.5545	0.000108188			11.0216	0.01055			11.0216	5.29e-05
11.0298	-0.00247			11.5644	0.000115102			11.5594	0.00168			11.0298	-0.01041			11.5633	0.000107469			11.0298	0.01076			11.0298	-3.22e-05
11.038	-0.00263			11.5732	0.000120139			11.5681	0.00168			11.038	-0.01161			11.5721	0.000105736			11.038	0.01197			11.038	-0.000133028
11.0462	-0.00277			11.582	0.000118284			11.5769	0.00169			11.0462	-0.01205			11.5809	0.000100127			11.0462	0.01236			11.0462	-0.000153711
11.0544	-0.00286			11.5907	0.000116429			11.5857	0.00169			11.0544	-0.01191			11.5896	0.000118799			11.0544	0.01146			11.0544	-0.000110832
11.0626	-0.00269			11.5995	0.000111789			11.5945	0.00168			11.0626	-0.01167			11.5984	0.000122591			11.0626	0.01058			11.0626	-0.000105897
11.0708	-0.00218			11.6083	9.94e-05			11.6032	0.00168			11.0708	-0.01154			11.6072	0.000124416			11.0708	0.00984			11.0708	-0.000167277
11.079	-0.00136			11.617	9.47e-05			11.612	0.00168			11.079	-0.01153			11.6159	0.000125257			11.079	0.00909			11.079	-0.000227211
11.0872	-0.000359313			11.6258	0.000100605			11.6208	0.00168			11.0872	-0.01161			11.6247	0.000123252			11.0872	0.00808			11.0872	-0.000274791
11.0953	0.000493106			11.6346	0.000105416			11.6295	0.0017			11.0953	-0.01173			11.6335	0.000121246			11.0953	0.00858			11.0953	-0.000354274
11.1035	0.00111			11.6434	0.000107667			11.6383	0.0017			11.1035	-0.01167			11.6423	0.000120186			11.1035	0.00977			11.1035	-0.000478226
11.1117	0.00137			11.6521	0.000107396			11.6471	0.00169			11.1117	-0.01155			11.651	0.000116189			11.1117	0.01075			11.1117	-0.000618796
11.1199	0.00115			11.6609	0.000107125			11.6559	0.00169			11.1199	-0.01145			11.6598	0.00012338			11.1199	0.01144			11.1199	-0.000595313
11.1281	0.000746799			11.6697	0.000106241			11.6646	0.00169			11.1281	-0.01135			11.6686	0.000130145			11.1281	0.01131			11.1281	-0.000498587
11.1363	0.000793157			11.6784	0.000105357			11.6734	0.0017			11.1363	-0.01074			11.6774	0.000132729			11.1363	0.01125			11.1363	-0.000438222
11.1445	0.00121			11.6872	9.93e-05			11.6822	0.00171			11.1445	-0.00936			11.6861	0.000133964			11.1445	0.0115			11.1445	-0.000429297
11.1527	0.00175			11.696	9.66e-05			11.6909	0.00172			11.1527	-0.00811			11.6949	0.000135199			11.1527	0.01194			11.1527	-0.000512077
11.1609	0.00227			11.7048	9.35e-05			11.6997	0.00172			11.1609	-0.00731			11.7037	0.000134421			11.1609	0.01275			11.1609	-0.000721824
11.1691	0.00252			11.7135	9.04e-05			11.7085	0.00176			11.1691	-0.0075			11.7124	0.000133643			11.1691	0.01458			11.1691	-0.000744296
11.1773	0.0024			11.7223	8.04e-05			11.7173	0.00177			11.1773	-0.00851			11.7212	0.000131584			11.1773	0.01578			11.1773	-0.000659153
11.1854	0.00198			11.7311	7.7e-05			11.726	0.00178			11.1854	-0.00966			11.73	0.000130234			11.1854	0.01569			11.1854	-0.000647248
11.1936	0.0016			11.7399	6.84e-05			11.7348	0.00179			11.1936	-0.01076			11.7387	0.000128585			11.1936	0.01511			11.1936	-0.000740787
11.2018	0.00128			11.7486	6.04e-05			11.7436	0.0018			11.2018	-0.01183			11.7475	0.000126936			11.2018	0.01353			11.2018	-0.000712141
11.21	0.000975377			11.7574	6.73e-05			11.7523	0.0018			11.21	-0.0124			11.7563	0.000120555			11.21	0.01066			11.21	-0.000621649
11.2182	0.000552868			11.7662	6.93e-05			11.7611	0.0018			11.2182	-0.01233			11.7651	0.000117225			11.2182	0.00739			11.2182	-0.000566045
11.2264	0.00024261			11.7749	5.67e-05			11.7699	0.00182			11.2264	-0.01089			11.7738	0.000108924			11.2264	0.00437			11.2264	-0.000556701
11.2346	0.000126613			11.7837	4.41e-05			11.7787	0.00182			11.2346	-0.00854			11.7826	9.7e-05			11.2346	0.00171			11.2346	-0.000615571
11.2428	0.000105859			11.7925	3.95e-05			11.7874	0.00182			11.2428	-0.00623			11.7914	0.000105313			11.2428	0.00254			11.2428	-0.0006694
11.251	0.000142041			11.8013	5.38e-05			11.7962	0.00182			11.251	-0.00421			11.8002	0.000108851			11.251	0.01148			11.251	-0.000750931
11.2591	0.000224936			11.81	6.46e-05			11.805	0.0018			11.2591	-0.00308			11.8089	0.000109303			11.2591	0.02239			11.2591	-0.000883966
11.2673	0.000321541			11.8188	6.81e-05			11.8138	0.00179			11.2673	-0.00323			11.8177	0.000101421			11.2673	0.03229			11.2673	-0.00103
11.2755	0.000419866			11.8276	6.89e-05			11.8225	0.0018			11.2755	-0.00374			11.8265	9.35e-05			11.2755	0.03975			11.2755	-0.00116
11.2837	0.000794204			11.8363	6.4e-05			11.8313	0.0018			11.2837	-0.00426			11.8352	9.26e-05			11.2837	0.04116			11.2837	-0.00122
11.2919	0.00158			11.8451	5.92e-05			11.8401	0.00178			11.2919	-0.00483			11.844	9.31e-05			11.2919	0.04188			11.2919	-0.00123
11.3001	0.00231			11.8539	3.97e-05			11.8488	0.00176			11.3001	-0.00556			11.8528	9.29e-05			11.3001	0.04632			11.3001	-0.00123
11.3083	0.0028			11.8627	2.44e-05			11.8576	0.00176			11.3083	-0.0056			11.8616	9.28e-05			11.3083	0.05117			11.3083	-0.00122
11.3165	0.00271			11.8714	1.93e-05			11.8664	0.00176			11.3165	-0.00507			11.8703	9.53e-05			11.3165	0.05486			11.3165	-0.00115
11.3247	0.00246			11.8802	1.63e-05			11.8752	0.00174			11.3247	-0.00449			11.8791	9.5e-05			11.3247	0.05667			11.3247	-0.00098145
11.3329	0.00221			11.889	4.49e-05			11.8839	0.00174			11.3329	-0.00402			11.8879	9.48e-05			11.3329	0.05711			11.3329	-0.000797941
11.341	0.00194			11.8978	5.02e-05			11.8927	0.00174			11.341	-0.00446			11.8966	9.49e-05			11.341	0.05656			11.341	-0.000667702
11.3492	0.00194			11.9065	5.06e-05			11.9015	0.00173			11.3492	-0.00532			11.9054	9.5e-05			11.3492	0.05388			11.3492	-0.000604186
11.3574	0.00226			11.9153	4.27e-05			11.9102	0.00173			11.3574	-0.00624			11.9142	8.28e-05			11.3574	0.05048			11.3574	-0.000521259
11.3656	0.00232			11.9241	3.48e-05			11.919	0.0017			11.3656	-0.00664			11.923	9.3e-05			11.3656	0.04699			11.3656	-0.000447761
11.3738	0.00194			11.9328	3.29e-05			11.9278	0.00167			11.3738	-0.00658			11.9317	0.00010129			11.3738	0.04334			11.3738	-0.000407225
11.382	0.00128			11.9416	3.1e-05			11.9366	0.00166			11.382	-0.00641			11.9405	0.000104984			11.382	0.0391			11.382	-0.000527337
11.3902	0.000818633			11.9504	4.3e-05			11.9453	0.00166			11.3902	-0.00633			11.9493	0.000106047			11.3902	0.0353			11.3902	-0.000723414
11.3984	0.000521874			11.9591	5.17e-05			11.9541	0.00165			11.3984	-0.00639			11.9581	0.000102472			11.3984	0.03221			11.3984	-0.000676982
11.4066	0.000185751			11.9679	5.25e-05			11.9629	0.00164			11.4066	-0.00672			11.9668	9.89e-05			11.4066	0.02979			11.4066	-0.00049084
11.4147	-0.000232388			11.9767	5.33e-05			11.9717	0.00162			11.4147	-0.00739			11.9756	9.84e-05			11.4147	0.02763			11.4147	-0.000319326
11.4229	-0.000650615			11.9855	4.71e-05			11.9804	0.00159			11.4229	-0.00782			11.9844	0.000105491			11.4229	0.02557			11.4229	-0.000188207
11.4311	-0.000634891			11.9942	4.08e-05			11.9892	0.00159			11.4311	-0.00815			11.9931	0.000117182			11.4311	0.02346			11.4311	-0.000207279
11.4393	-0.000155745			12.003	2.67e-05			11.998	0.00158			11.4393	-0.0085			12.0019	0.000115581			11.4393	0.0222			11.4393	-0.000132403
11.4475	0.000511373			12.0118	2.77e-05			12.0067	0.00155			11.4475	-0.00898			12.0107	0.00011398			11.4475	0.02105			11.4475	1.41e-05
11.4557	0.000889421			12.0206	2.88e-05			12.0155	0.00152			11.4557	-0.00964			12.0195	0.000104727			11.4557	0.01955			11.4557	0.000133133
11.4639	0.000847579			12.0293	4.3e-05			12.0243	0.00152			11.4639	-0.01048			12.0282	9.78e-05			11.4639	0.01717			11.4639	0.000210051
11.4721	0.000793783			12.0381	4.93e-05			12.033	0.00152			11.4721	-0.01136			12.037	9.53e-05			11.4721	0.01392			11.4721	0.000225953
11.4803	0.000798527			12.0469	5.13e-05			12.0418	0.00152			11.4803	-0.01154			12.0458	9.29e-05			11.4803	0.01135			11.4803	0.000207402
11.4885	0.000724513			12.0556	4.91e-05			12.0506	0.00148			11.4885	-0.01114			12.0545	8.83e-05			11.4885	0.01056			11.4885	7.55e-05
11.4967	0.000538118			12.0644	4.69e-05			12.0594	0.00144			11.4967	-0.0105			12.0633	9.49e-05			11.4967	0.01118			11.4967	-0.000138132
11.5048	0.000164204			12.0732	5.6e-05			12.0681	0.0014			11.5048	-0.0099			12.0721	9.39e-05			11.5048	0.013			11.5048	-0.000280378
11.513	-2.25e-05			12.082	6.5e-05			12.0769	0.00139			11.513	-0.00943			12.0809	9.29e-05			11.513	0.01498			11.513	-0.000346787
11.5212	3.09e-05			12.0907	7.4e-05			12.0857	0.00139			11.5212	-0.00931			12.0896	8.89e-05			11.5212	0.01676			11.5212	-0.000420567
11.5294	0.000152818			12.0995	7.22e-05			12.0945	0.00139			11.5294	-0.00964			12.0984	7.28e-05			11.5294	0.01557			11.5294	-0.000525941
11.5376	0.000238852			12.1083	7.04e-05			12.1032	0.00139			11.5376	-0.01038			12.1072	7.12e-05			11.5376	0.01383			11.5376	-0.000703095
11.5458	0.000270694			12.1171	6.38e-05			12.112	0.00139			11.5458	-0.0111			12.1159	8.95e-05			11.5458	0.01368			11.5458	-0.000899832
11.554	0.00024804			12.1258	6.32e-05			12.1208	0.00139			11.554	-0.01073			12.1247	9.08e-05			11.554	0.01561			11.554	-0.00109
11.5622	2.13e-05			12.1346	6.2e-05			12.1295	0.00139			11.5622	-0.00905			12.1335	9.04e-05			11.5622	0.0177			11.5622	-0.0013
11.5704	-0.000236367			12.1434	6.09e-05			12.1383	0.0014			11.5704	-0.007			12.1423	9.01e-05			11.5704	0.01919			11.5704	-0.00149
11.5785	-0.000188731			12.1521	6.53e-05			12.1471	0.00143			11.5785	-0.00507			12.151	8.48e-05			11.5785	0.01882			11.5785	-0.00155
11.5867	8.72e-05			12.1609	7.24e-05			12.1559	0.00143			11.5867	-0.0033			12.1598	7.99e-05			11.5867	0.01708			11.5867	-0.00155
11.5949	0.000279006			12.1697	7.2e-05			12.1646	0.00143			11.5949	-0.00233			12.1686	7.53e-05			11.5949	0.01587			11.5949	-0.00148
11.6031	0.000299988			12.1784	7.16e-05			12.1734	0.00142			11.6031	-0.00215			12.1774	8.06e-05			11.6031	0.01469			11.6031	-0.00135
11.6113	0.000916402			12.1872	6.07e-05			12.1822	0.00141			11.6113	-0.00162			12.1861	8.51e-05			11.6113	0.01314			11.6113	-0.00122
11.6195	0.00181			12.196	2.44e-05			12.191	0.00136			11.6195	-0.000952098			12.1949	8.58e-05			11.6195	0.01075			11.6195	-0.00112
11.6277	0.00255			12.2048	3.02e-05			12.1997	0.00136			11.6277	-0.000378617			12.2037	8.43e-05			11.6277	0.00845			11.6277	-0.00106
11.6359	0.00305			12.2135	4.3e-05			12.2085	0.00136			11.6359	-0.000945448			12.2124	8.29e-05			11.6359	0.00645			11.6359	-0.00103
11.6441	0.003			12.2223	4.02e-05			12.2173	0.00135			11.6441	-0.00143			12.2212	7.07e-05			11.6441	0.00461			11.6441	-0.00102
11.6523	0.00288			12.2311	3.74e-05			12.226	0.00135			11.6523	-0.00118			12.23	6.58e-05			11.6523	0.00294			11.6523	-0.00102
11.6605	0.00332			12.2399	2.95e-05			12.2348	0.00133			11.6605	-0.00074405			12.2388	7.35e-05			11.6605	0.00179			11.6605	-0.00105
11.6686	0.00436			12.2486	1.52e-05			12.2436	0.0013			11.6686	-0.00035063			12.2475	7.45e-05			11.6686	0.000911154			11.6686	-0.00106
11.6768	0.00551			12.2574	4.81e-06			12.2523	0.00126			11.6768	-0.000231725			12.2563	7.47e-05			11.6768	0.000104689			11.6768	-0.00107
11.685	0.00652			12.2662	6.97e-06			12.2611	0.00126			11.685	-0.000549629			12.2651	7.5e-05			11.685	-0.000644274			11.685	-0.00108
11.6932	0.00735			12.2749	2.23e-05			12.2699	0.00126			11.6932	-0.000866594			12.2738	7.87e-05			11.6932	0.00135			11.6932	-0.0011
11.7014	0.00776			12.2837	3.08e-05			12.2787	0.00126			11.7014	-0.000958297			12.2826	8.24e-05			11.7014	0.00479			11.7014	-0.00111
11.7096	0.00784			12.2925	3.35e-05			12.2874	0.00126			11.7096	-0.000984035			12.2914	8.52e-05			11.7096	0.0081			11.7096	-0.0011
11.7178	0.00804			12.3013	2.04e-05			12.2962	0.00125			11.7178	-0.00101			12.3002	8.92e-05			11.7178	0.01108			11.7178	-0.00108
11.726	0.0082			12.31	7.35e-06			12.305	0.00125			11.726	-0.0017			12.3089	9.06e-05			11.726	0.01235			11.726	-0.000955239
11.7341	0.00821			12.3188	-6.28e-06			12.3138	0.00122			11.7341	-0.00233			12.3177	9.09e-05			11.7341	0.0126			11.7341	-0.000761328
11.7423	0.00772			12.3276	1.4e-05			12.3225	0.00119			11.7423	-0.00241			12.3265	9.01e-05			11.7423	0.01289			11.7423	-0.000542565
11.7505	0.00689			12.3363	1.07e-05			12.3313	0.00117			11.7505	-0.00225			12.3353	8.92e-05			11.7505	0.01295			11.7505	-0.000341592
11.7587	0.00633			12.3451	7.42e-06			12.3401	0.00117			11.7587	-0.00198			12.344	8.35e-05			11.7587	0.01263			11.7587	-0.000173425
11.7669	0.00597			12.3539	-2.19e-06			12.3488	0.00116			11.7669	-0.00136			12.3528	7.06e-05			11.7669	0.01266			11.7669	-0.000153941
11.7751	0.00571			12.3627	-4.5e-06			12.3576	0.00114			11.7751	0.000366822			12.3616	6.87e-05			11.7751	0.01295			11.7751	-0.000241938
11.7833	0.00555			12.3714	-5.57e-06			12.3664	0.00112			11.7833	0.00256			12.3703	8.47e-05			11.7833	0.01324			11.7833	-0.000297629
11.7915	0.0054			12.3802	-8.11e-06			12.3752	0.00111			11.7915	0.00466			12.3791	8.94e-05			11.7915	0.0135			11.7915	-0.000291737
11.7997	0.00522			12.389	-2.98e-06			12.3839	0.00111			11.7997	0.00572			12.3879	9.14e-05			11.7997	0.01342			11.7997	-0.000208115
11.8079	0.00492			12.3978	-1.14e-06			12.3927	0.00111			11.8079	0.00545			12.3966	8.95e-05			11.8079	0.01287			11.8079	-7.42e-05
11.8161	0.00443			12.4065	-1.27e-06			12.4015	0.00111			11.8161	0.00571			12.4054	8.76e-05			11.8161	0.01125			11.8161	0.000142326
11.8242	0.00382			12.4153	-1.4e-06			12.4102	0.00113			11.8242	0.00657			12.4142	8.74e-05			11.8242	0.00924			11.8242	0.000427648
11.8324	0.00335			12.4241	-2.45e-06			12.419	0.00116			11.8324	0.00757			12.423	8.72e-05			11.8324	0.00789			11.8324	0.000737995
11.8406	0.00309			12.4328	-3.5e-06			12.4278	0.00118			11.8406	0.00777			12.4317	8.59e-05			11.8406	0.00709			11.8406	0.00094587
11.8488	0.00291			12.4416	-1.05e-05			12.4366	0.0012			11.8488	0.00689			12.4405	8.67e-05			11.8488	0.00631			11.8488	0.00101
11.857	0.00254			12.4504	-2.37e-05			12.4453	0.0012			11.857	0.00506			12.4493	8.75e-05			11.857	0.00541			11.857	0.000819736
11.8652	0.00191			12.4592	-1.33e-05			12.4541	0.0012			11.8652	0.00326			12.4581	8.84e-05			11.8652	0.0037			11.8652	0.000652286
11.8734	0.00125			12.4679	-1.06e-05			12.4629	0.0012			11.8734	0.0027			12.4668	8.84e-05			11.8734	0.00345			11.8734	0.000620412
11.8816	0.000707281			12.4767	-7.93e-06			12.4717	0.0012			11.8816	0.00263			12.4756	8.83e-05			11.8816	0.00368			11.8816	0.000620292
11.8898	0.000292501			12.4855	-4.24e-06			12.4804	0.00119			11.8898	0.00246			12.4844	8.08e-05			11.8898	0.00362			11.8898	0.000614658
11.8979	-2.2e-05			12.4942	-3.22e-06			12.4892	0.00119			11.8979	0.00215			12.4931	6.77e-05			11.8979	0.00389			11.8979	0.00051841
11.9061	-0.000302871			12.503	-4.45e-06			12.498	0.00118			11.9061	0.00246			12.5019	7.91e-05			11.9061	0.00435			11.9061	0.000334406
11.9143	-0.000576381			12.5118	-5.67e-06			12.5067	0.00118			11.9143	0.00323			12.5107	0.00010425			11.9143	0.00485			11.9143	0.000200138
11.9225	-0.00086091			12.5206	-1.03e-05			12.5155	0.00117			11.9225	0.00342			12.5195	0.000102466			11.9225	0.00635			11.9225	0.000159558
11.9307	-0.000993323			12.5293	7.21e-06			12.5243	0.00117			11.9307	0.00274			12.5282	0.000100682			11.9307	0.00849			11.9307	0.000142227
11.9389	-0.00108			12.5381	1.89e-05			12.5331	0.00116			11.9389	0.00217			12.537	9.35e-05			11.9389	0.01011			11.9389	0.000120788
11.9471	-0.0012			12.5469	1.31e-05			12.5418	0.00115			11.9471	0.00352			12.5458	7.83e-05			11.9471	0.01087			11.9471	4.88e-05
11.9553	-0.00161			12.5556	7.35e-06			12.5506	0.00114			11.9553	0.00597			12.5546	7.72e-05			11.9553	0.00927			11.9553	-7.4e-05
11.9635	-0.00212			12.5644	-8.11e-06			12.5594	0.00113			11.9635	0.00736			12.5633	7.77e-05			11.9635	0.00691			11.9635	-0.000201702
11.9717	-0.0023			12.5732	-1.96e-05			12.5681	0.00109			11.9717	0.00715			12.5721	8.05e-05			11.9717	0.00577			11.9717	-0.000319209
11.9799	-0.00226			12.582	-2.06e-05			12.5769	0.00106			11.9799	0.00616			12.5809	8.1e-05			11.9799	0.0062			11.9799	-0.000433125
11.988	-0.00211			12.5907	-1.52e-05			12.5857	0.00105			11.988	0.00518			12.5896	8.01e-05			11.988	0.00716			11.988	-0.000538893
11.9962	-0.00182			12.5995	4.21e-07			12.5945	0.00105			11.9962	0.00407			12.5984	7.91e-05			11.9962	0.00797			11.9962	-0.000419105
12.0044	-0.00163			12.6083	7.55e-06			12.6032	0.00104			12.0044	0.00271			12.6072	7.19e-05			12.0044	0.00856			12.0044	-4.16e-05
12.0126	-0.0016			12.6171	1.04e-05			12.612	0.00103			12.0126	0.00119			12.6159	5.49e-05			12.0126	0.00887			12.0126	0.000369491
12.0208	-0.00188			12.6258	9.01e-06			12.6208	0.00104			12.0208	-0.000464141			12.6247	4.11e-05			12.0208	0.00887			12.0208	0.000735135
12.029	-0.00204			12.6346	7.66e-06			12.6296	0.00104			12.029	-0.00211			12.6335	4.64e-05			12.029	0.00789			12.029	0.00104
12.0372	-0.00204			12.6434	8.34e-06			12.6383	0.00105			12.0372	-0.00391			12.6423	4.9e-05			12.0372	0.00679			12.0372	0.00128
12.0454	-0.00192			12.6521	8.32e-06			12.6471	0.00106			12.0454	-0.00593			12.651	5e-05			12.0454	0.00548			12.0454	0.00146
12.0536	-0.00176			12.6609	8.3e-06			12.6559	0.00105			12.0536	-0.00735			12.6598	4.13e-05			12.0536	0.00375			12.0536	0.00148
12.0617	-0.00162			12.6697	3.54e-05			12.6646	0.00105			12.0617	-0.00798			12.6686	3.27e-05			12.0617	0.00157			12.0617	0.0013
12.0699	-0.00148			12.6785	3.62e-05			12.6734	0.00104			12.0699	-0.00807			12.6774	3.38e-05			12.0699	-4.9e-05			12.0699	0.00102
12.0781	-0.0013			12.6872	3.3e-05			12.6822	0.00104			12.0781	-0.00738			12.6861	4.06e-05			12.0781	0.000496335			12.0781	0.00077223
12.0863	-0.00111			12.696	2.99e-05			12.691	0.00104			12.0863	-0.00624			12.6949	4.27e-05			12.0863	0.00345			12.0863	0.000563079
12.0945	-0.000960492			12.7048	1.25e-06			12.6997	0.00104			12.0945	-0.00553			12.7037	4.94e-05			12.0945	0.00833			12.0945	0.000378576
12.1027	-0.000915328			12.7135	1.29e-05			12.7085	0.00103			12.1027	-0.0055			12.7124	6.15e-05			12.1027	0.01408			12.1027	0.000212823
12.1109	-0.00109			12.7223	2.49e-05			12.7173	0.00103			12.1109	-0.00588			12.7212	6.42e-05			12.1109	0.0178			12.1109	6.35e-05
12.1191	-0.00129			12.7311	2.75e-05			12.726	0.00103			12.1191	-0.00714			12.73	6.7e-05			12.1191	0.01864			12.1191	8.22e-05
12.1273	-0.00153			12.7399	2.85e-05			12.7348	0.00103			12.1273	-0.00867			12.7388	6.75e-05			12.1273	0.01982			12.1273	0.000196165
12.1355	-0.00184			12.7486	2.58e-05			12.7436	0.00103			12.1355	-0.00932			12.7475	6.68e-05			12.1355	0.02148			12.1355	0.000292372
12.1436	-0.00209			12.7574	2.31e-05			12.7524	0.00102			12.1436	-0.00838			12.7563	6.62e-05			12.1436	0.02301			12.1436	0.000349442
12.1518	-0.0021			12.7662	2.11e-05			12.7611	0.00101			12.1518	-0.00716			12.7651	6.23e-05			12.1518	0.02436			12.1518	0.000314681
12.16	-0.00203			12.775	1.6e-05			12.7699	0.000993949			12.16	-0.00623			12.7738	6.79e-05			12.16	0.02559			12.16	0.000235739
12.1682	-0.00205			12.7837	1.21e-05			12.7787	0.00099151			12.1682	-0.00612			12.7826	7.07e-05			12.1682	0.02629			12.1682	0.000229151
12.1764	-0.00216			12.7925	3.96e-05			12.7874	0.00099375			12.1764	-0.0061			12.7914	6.35e-05			12.1764	0.02633			12.1764	0.000291108
12.1846	-0.00233			12.8013	4.74e-05			12.7962	0.00101			12.1846	-0.00622			12.8002	5.64e-05			12.1846	0.02501			12.1846	0.000402307
12.1928	-0.00252			12.81	4.51e-05			12.805	0.00102			12.1928	-0.00665			12.8089	3.43e-05			12.1928	0.02626			12.1928	0.000528304
12.201	-0.00278			12.8188	4.27e-05			12.8138	0.00101			12.201	-0.00698			12.8177	4.27e-05			12.201	0.0288			12.201	0.000633295
12.2092	-0.00295			12.8276	2.61e-05			12.8225	0.00101			12.2092	-0.00708			12.8265	5.53e-05			12.2092	0.03034			12.2092	0.00070994
12.2173	-0.00301			12.8363	4.84e-05			12.8313	0.000986089			12.2173	-0.00687			12.8353	5.71e-05			12.2173	0.0305			12.2173	0.000629507
12.2255	-0.00302			12.8451	4.87e-05			12.8401	0.000972426			12.2255	-0.00641			12.844	6.77e-05			12.2255	0.02812			12.2255	0.000587136
12.2337	-0.003			12.8539	4.66e-05			12.8489	0.000960412			12.2337	-0.00608			12.8528	7.24e-05			12.2337	0.02581			12.2337	0.000670463
12.2419	-0.00302			12.8627	4.46e-05			12.8576	0.000959682			12.2419	-0.00598			12.8616	7.35e-05			12.2419	0.02574			12.2419	0.000787577
12.2501	-0.00309			12.8714	3.47e-05			12.8664	0.000958952			12.2501	-0.00666			12.8703	7.43e-05			12.2501	0.02821			12.2501	0.000864306
12.2583	-0.00325			12.8802	3.38e-05			12.8752	0.000969658			12.2583	-0.00756			12.8791	7.43e-05			12.2583	0.03137			12.2583	0.000888152
12.2665	-0.00319			12.889	3.28e-05			12.8839	0.000974507			12.2665	-0.00844			12.8879	7.43e-05			12.2665	0.03361			12.2665	0.000824429
12.2747	-0.00298			12.8978	2.86e-05			12.8927	0.000972675			12.2747	-0.00936			12.8967	8.17e-05			12.2747	0.03467			12.2747	0.000692712
12.2829	-0.00283			12.9065	3.94e-05			12.9015	0.000970843			12.2829	-0.01066			12.9054	8.91e-05			12.2829	0.03311			12.2829	0.000685575
12.2911	-0.00277			12.9153	6.01e-05			12.9102	0.000957377			12.2911	-0.01206			12.9142	8.9e-05			12.2911	0.02955			12.2911	0.000787028
12.2993	-0.00277			12.9241	7.29e-05			12.919	0.000960522			12.2993	-0.01257			12.923	8.88e-05			12.2993	0.02766			12.2993	0.000923633
12.3074	-0.00282			12.9328	7.81e-05			12.9278	0.00095724			12.3074	-0.01191			12.9317	7.23e-05			12.3074	0.02888			12.3074	0.00102
12.3156	-0.00298			12.9416	7.68e-05			12.9366	0.000953957			12.3156	-0.01062			12.9405	7.13e-05			12.3156	0.03034			12.3156	0.00105
12.3238	-0.00318			12.9504	7.55e-05			12.9453	0.000942089			12.3238	-0.00996			12.9493	7.03e-05			12.3238	0.03092			12.3238	0.00103
12.332	-0.00341			12.9592	7.37e-05			12.9541	0.000924303			12.332	-0.01027			12.9581	6.7e-05			12.332	0.0299			12.332	0.000843909
12.3402	-0.00367			12.9679	7.2e-05			12.9629	0.000914048			12.3402	-0.0112			12.9668	6.93e-05			12.3402	0.02875			12.3402	0.000673853
12.3484	-0.00375			12.9767	6.81e-05			12.9717	0.000903792			12.3484	-0.01188			12.9756	6.82e-05			12.3484	0.02785			12.3484	0.000775895
12.3566	-0.00363			12.9855	8.29e-05			12.9804	0.000905833			12.3566	-0.01227			12.9844	6.7e-05			12.3566	0.02654			12.3566	0.00106
12.3648	-0.00346			12.9942	8.92e-05			12.9892	0.000941274			12.3648	-0.01249			12.9931	6.25e-05			12.3648	0.02464			12.3648	0.0014
12.373	-0.00329			13.003	9.19e-05			12.998	0.000959366			12.373	-0.01241			13.0019	4.11e-05			12.373	0.02283			12.373	0.00175
12.3811	-0.00306			13.0118	8.89e-05			13.0067	0.000959041			12.3811	-0.01214			13.0107	4.1e-05			12.3811	0.02223			12.3811	0.00204
12.3893	-0.00281			13.0206	8.58e-05			13.0155	0.000954493			12.3893	-0.01201			13.0195	4.63e-05			12.3893	0.02235			12.3893	0.00226
12.3975	-0.0026			13.0293	8.89e-05			13.0243	0.000949945			12.3975	-0.01211			13.0282	5.17e-05			12.3975	0.0228			12.3975	0.00224
12.4057	-0.00226			13.0381	0.000109343			13.0331	0.000946633			12.4057	-0.01271			13.037	5.01e-05			12.4057	0.02438			12.4057	0.00214
12.4139	-0.00173			13.0469	0.000110075			13.0418	0.000943321			12.4139	-0.01274			13.0458	4.85e-05			12.4139	0.02639			12.4139	0.00225
12.4221	-0.00116			13.0556	0.000110247			13.0506	0.00093439			12.4221	-0.00987			13.0546	4.28e-05			12.4221	0.02842			12.4221	0.0025
12.4303	-0.000690951			13.0644	0.000108662			13.0594	0.000920655			12.4303	-0.00395			13.0633	3.9e-05			12.4303	0.03105			12.4303	0.00278
12.4385	-0.000355529			13.0732	0.000107077			13.0681	0.000926012			12.4385	0.00192			13.0721	5.04e-05			12.4385	0.03815			12.4385	0.00305
12.4467	-0.000259057			13.082	9.85e-05			13.0769	0.000923787			12.4467	0.00666			13.0809	6.11e-05			12.4467	0.0463			12.4467	0.00329
12.4549	-0.000382897			13.0907	8.61e-05			13.0857	0.000921561			12.4549	0.00816			13.0896	6.24e-05			12.4549	0.05357			12.4549	0.00352
12.463	-0.000574046			13.0995	9.83e-05			13.0945	0.000916586			12.463	0.00871			13.0984	6.05e-05			12.4631	0.05447			12.4631	0.00363
12.4712	-0.000779597			13.1083	0.000124945			13.1032	0.000892674			12.4712	0.0094			13.1072	5.86e-05			12.4712	0.0514			12.4712	0.00375
12.4794	-0.00104			13.1171	0.000138424			13.112	0.000898423			12.4794	0.00957			13.116	4.03e-05			12.4794	0.0483			12.4794	0.00388
12.4876	-0.000934756			13.1258	0.000143451			13.1208	0.00090947			12.4876	0.00904			13.1247	4.8e-05			12.4876	0.04513			12.4876	0.00394
12.4958	-0.000668794			13.1346	0.000143301			13.1296	0.000912221			12.4958	0.00784			13.1335	6.36e-05			12.4958	0.04155			12.4958	0.00391
12.504	-0.000456574			13.1434	0.000134769			13.1383	0.00090096			12.504	0.00601			13.1423	6.69e-05			12.504	0.03771			12.504	0.00388
12.5122	-0.000317542			13.1521	0.000126236			13.1471	0.0008897			12.5122	0.00399			13.151	7.85e-05			12.5122	0.03451			12.5122	0.00385
12.5204	0.000202787			13.1609	0.00011912			13.1559	0.000865285			12.5204	0.00314			13.1598	7.57e-05			12.5204	0.0315			12.5204	0.00383
12.5286	0.00122			13.1697	0.000127749			13.1646	0.000865773			12.5286	0.0032			13.1686	7.29e-05			12.5286	0.02835			12.5286	0.0039
12.5367	0.00219			13.1785	0.000134928			13.1734	0.000866278			12.5367	0.00336			13.1774	6.41e-05			12.5367	0.02518			12.5367	0.00403
12.5449	0.00295			13.1872	0.000137224			13.1822	0.000866783			12.5449	0.00341			13.1861	5.67e-05			12.5449	0.02281			12.5449	0.00417
12.5531	0.00333			13.196	0.0001402			13.191	0.000867991			12.5531	0.00341			13.1949	5.26e-05			12.5531	0.02079			12.5531	0.00435
12.5613	0.00354			13.2048	0.000158667			13.1997	0.000870732			12.5613	0.00339			13.2037	4.89e-05			12.5613	0.01882			12.5613	0.00478
12.5695	0.00362			13.2135	0.000158972			13.2085	0.00087073			12.5695	0.00292			13.2125	5.06e-05			12.5695	0.01757			12.5695	0.00539
12.5777	0.00354			13.2223	0.000159277			13.2173	0.000868009			12.5777	0.00168			13.2212	5.14e-05			12.5777	0.01767			12.5777	0.00603
12.5859	0.00344			13.2311	0.000163848			13.226	0.000865288			12.5859	0.000467646			13.23	4.78e-05			12.5859	0.01884			12.5859	0.00665
12.5941	0.00337			13.2399	0.000168419			13.2348	0.000856149			12.5941	-0.000516938			13.2388	4.43e-05			12.5941	0.01997			12.5941	0.00724
12.6023	0.00334			13.2486	0.00017208			13.2436	0.000837882			12.6023	-0.00133			13.2475	3.6e-05			12.6023	0.0207			12.6023	0.00778
12.6105	0.00344			13.2574	0.000166903			13.2524	0.000835559			12.6105	-0.00112			13.2563	3.18e-05			12.6105	0.02075			12.6105	0.00825
12.6187	0.00348			13.2662	0.000161725			13.2611	0.000833236			12.6187	-0.000104361			13.2651	3.43e-05			12.6187	0.02096			12.6187	0.00862
12.6268	0.00334			13.275	0.000150924			13.2699	0.000828837			12.6268	0.00111			13.2738	4.25e-05			12.6268	0.02192			12.6268	0.00873
12.635	0.00292			13.2837	0.000161407			13.2787	0.000814711			12.635	0.00233			13.2826	5.16e-05			12.635	0.02318			12.635	0.00876
12.6432	0.00268			13.2925	0.000165456			13.2874	0.000809586			12.6432	0.00279			13.2914	5.1e-05			12.6432	0.02412			12.6432	0.00881
12.6514	0.00256			13.3013	0.000169505			13.2962	0.000776525			12.6514	0.00229			13.3002	5.05e-05			12.6514	0.02459			12.6514	0.00885
12.6596	0.00244			13.31	0.000178284			13.305	0.00078847			12.6596	0.00173			13.3089	4.86e-05			12.6596	0.02609			12.6596	0.00887
12.6678	0.0023			13.3188	0.000180447			13.3138	0.000810004			12.6678	0.0013			13.3177	3.83e-05			12.6678	0.0318			12.6678	0.00896
12.676	0.00202			13.3276	0.000180234			13.3225	0.000829281			12.676	0.000901072			13.3265	2.37e-05			12.676	0.03823			12.676	0.00904
12.6842	0.00198			13.3364	0.000178734			13.3313	0.000826604			12.6842	-0.000275004			13.3353	1.48e-05			12.6842	0.04363			12.6842	0.0091
12.6924	0.00205			13.3451	0.000177234			13.3401	0.000823927			12.6924	-0.00137			13.344	2.15e-05			12.6924	0.04758			12.6924	0.00902
12.7005	0.00214			13.3539	0.000178433			13.3489	0.000817041			12.7005	-0.00177			13.3528	2.48e-05			12.7005	0.05113			12.7005	0.00877
12.7087	0.00223			13.3627	0.000187147			13.3576	0.000787769			12.7087	-0.002			13.3616	2.42e-05			12.7087	0.05442			12.7087	0.00846
12.7169	0.00231			13.3714	0.000201831			13.3664	0.000784914			12.7169	-0.00228			13.3703	2.36e-05			12.7169	0.05734			12.7169	0.00827
12.7251	0.00237			13.3802	0.000203102			13.3752	0.000781581			12.7251	-0.00205			13.3791	2.59e-05			12.7251	0.05827			12.7251	0.00827
12.7333	0.00226			13.389	0.00020025			13.3839	0.00077997			12.7333	-0.00149			13.3879	2.81e-05			12.7333	0.05808			12.7333	0.00878
12.7415	0.00189			13.3978	0.000197398			13.3927	0.00077836			12.7415	-0.000751702			13.3967	3.14e-05			12.7415	0.05605			12.7415	0.0094
12.7497	0.00149			13.4065	0.000175853			13.4015	0.000736653			12.7497	0.000697771			13.4054	3.33e-05			12.7497	0.053			12.7497	0.00992
12.7579	0.00108			13.4153	0.000175792			13.4103	0.000718302			12.7579	0.0025			13.4142	3.52e-05			12.7579	0.05477			12.7579	0.0102
12.7661	0.000646186			13.4241	0.000175546			13.419	0.000698781			12.7661	0.00403			13.423	4.13e-05			12.7661	0.05806			12.7661	0.01021
12.7743	0.000234971			13.4329	0.0001753			13.4278	0.000700275			12.7743	0.00515			13.4317	4.31e-05			12.7743	0.06071			12.7743	0.01
12.7825	-0.000139609			13.4416	0.0001777			13.4366	0.00070461			12.7825	0.00539			13.4405	3.85e-05			12.7825	0.0619			12.7825	0.00973
12.7906	-0.000484646			13.4504	0.000181623			13.4453	0.000708946			12.7906	0.00408			13.4493	3.38e-05			12.7906	0.06171			12.7906	0.00986
12.7988	-0.000476322			13.4592	0.000182675			13.4541	0.000715361			12.7988	0.00252			13.4581	2.8e-05			12.7988	0.06003			12.7988	0.01054
12.807	-0.000373454			13.4679	0.000180551			13.4629	0.000713269			12.807	0.00206			13.4668	2.58e-05			12.807	0.05872			12.807	0.01123
12.8152	-0.000330382			13.4767	0.000178427			13.4717	0.000711176			12.8152	0.00316			13.4756	4.51e-05			12.8152	0.05813			12.8152	0.01175
12.8234	-0.000400755			13.4855	0.000188025			13.4804	0.000703237			12.8234	0.00481			13.4844	4.45e-05			12.8234	0.05705			12.8234	0.01203
12.8316	-0.000325734			13.4942	0.000188082			13.4892	0.000689192			12.8316	0.00559			13.4931	4.39e-05			12.8316	0.05508			12.8316	0.01209
12.8398	7.88e-05			13.503	0.000188139			13.498	0.00067375			12.8398	0.0052			13.5019	4.06e-05			12.8398	0.05152			12.8398	0.01207
12.848	0.000820565			13.5118	0.000210916			13.5068	0.000690523			12.848	0.00468			13.5107	3.19e-05			12.848	0.04839			12.848	0.01202
12.8561	0.00151			13.5206	0.000212491			13.5155	0.000703069			12.8561	0.00478			13.5195	1.71e-05			12.8562	0.04666			12.8562	0.012
12.8643	0.00201			13.5293	0.000210721			13.5243	0.000703834			12.8643	0.0052			13.5282	1.95e-05			12.8643	0.04535			12.8643	0.01211
12.8725	0.00216			13.5381	0.000208951			13.5331	0.000703456			12.8725	0.00512			13.537	2.83e-05			12.8725	0.04405			12.8725	0.01235
12.8807	0.00216			13.5469	0.000205411			13.5418	0.000703079			12.8807	0.00434			13.5458	2.54e-05			12.8807	0.04148			12.8807	0.01262
12.8889	0.00212			13.5557	0.000213781			13.5506	0.00070363			12.8889	0.0034			13.5546	2.25e-05			12.8889	0.03905			12.8889	0.01285
12.8971	0.00197			13.5644	0.000231211			13.5594	0.000702182			12.8971	0.00372			13.5633	1.59e-05			12.8971	0.03688			12.8971	0.01278
12.9053	0.00196			13.5732	0.000259609			13.5681	0.000700734			12.9053	0.00487			13.5721	8.64e-06			12.9053	0.03468			12.9053	0.01299
12.9135	0.00237			13.582	0.000261161			13.5769	0.000693174			12.9135	0.00595			13.5809	7e-06			12.9135	0.03609			12.9135	0.01339
12.9217	0.00325			13.5907	0.000261766			13.5857	0.00070176			12.9217	0.00675			13.5896	1.38e-05			12.9217	0.03908			12.9217	0.01378
12.9299	0.00434			13.5995	0.000259691			13.5945	0.00070394			12.9299	0.00742			13.5984	2.08e-05			12.9299	0.04201			12.9299	0.01413
12.9381	0.00514			13.6083	0.000257615			13.6032	0.000678325			12.9381	0.00803			13.6072	2.43e-05			12.9381	0.04436			12.9381	0.01441
12.9462	0.0055			13.6171	0.000248863			13.612	0.00065271			12.9462	0.00833			13.616	2.52e-05			12.9462	0.04598			12.9462	0.01452
12.9544	0.00541			13.6258	0.000247708			13.6208	0.000641489			12.9544	0.00823			13.6247	1.82e-05			12.9544	0.04632			12.9544	0.01462
12.9626	0.00489			13.6346	0.000246991			13.6296	0.000654106			12.9626	0.00758			13.6335	1.12e-05			12.9626	0.04575			12.9626	0.01473
12.9708	0.00415			13.6434	0.000240534			13.6383	0.000663938			12.9708	0.00696			13.6423	-2.63e-08			12.9708	0.0441			12.9708	0.01481
12.979	0.00374			13.6522	0.000238411			13.6471	0.00067598			12.979	0.00751			13.651	-3.94e-06			12.979	0.04247			12.979	0.01503
12.9872	0.00351			13.6609	0.000226833			13.6559	0.000680055			12.9872	0.00907			13.6598	-2.67e-06			12.9872	0.04109			12.9872	0.01538
12.9954	0.00335			13.6697	0.000209251			13.6646	0.000676695			12.9954	0.01096			13.6686	1.43e-05			12.9954	0.03928			12.9954	0.01562
13.0036	0.00352			13.6785	0.000208167			13.6734	0.000673334			13.0036	0.01255			13.6774	1.55e-05			13.0036	0.03687			13.0036	0.01568
13.0118	0.00398			13.6872	0.000214674			13.6822	0.000669614			13.0118	0.01372			13.6861	1.67e-05			13.0118	0.03442			13.0118	0.01563
13.0199	0.00447			13.696	0.000215985			13.691	0.000661874			13.0199	0.0151			13.6949	1.66e-05			13.0199	0.03213			13.0199	0.01587
13.0281	0.0049			13.7048	0.00022005			13.6997	0.000654134			13.0281	0.01626			13.7037	1.66e-05			13.0281	0.02939			13.0281	0.01626
13.0363	0.00515			13.7135	0.000214884			13.7085	0.000637166			13.0363	0.01696			13.7125	1.61e-05			13.0363	0.02993			13.0363	0.01658
13.0445	0.00533			13.7223	0.000209717			13.7173	0.000631345			13.0445	0.01683			13.7212	1.26e-05			13.0445	0.03205			13.0445	0.0168
13.0527	0.00548			13.7311	0.000206164			13.7261	0.000626636			13.0527	0.01572			13.73	1.01e-05			13.0527	0.03442			13.0527	0.01708
13.0609	0.00548			13.7399	0.000201375			13.7348	0.000621927			13.0609	0.01478			13.7388	1.72e-05			13.0609	0.03744			13.0609	0.0174
13.0691	0.00544			13.7486	0.000196587			13.7436	0.000590294			13.0691	0.01501			13.7475	1.63e-05			13.0691	0.04145			13.0691	0.01761
13.0773	0.00541			13.7574	0.000192699			13.7524	0.000579034			13.0773	0.01628			13.7563	1.54e-05			13.0773	0.04527			13.0773	0.01769
13.0855	0.00536			13.7662	0.000219622			13.7611	0.000574887			13.0855	0.01841			13.7651	1.31e-05			13.0855	0.04843			13.0855	0.01733
13.0937	0.00533			13.775	0.000218246			13.7699	0.00057794			13.0937	0.02036			13.7739	3.59e-06			13.0937	0.05351			13.0937	0.01733
13.1019	0.00532			13.7837	0.000216869			13.7787	0.000575226			13.1019	0.02174			13.7826	-1.27e-06			13.1019	0.06082			13.1019	0.01753
13.11	0.00578			13.7925	0.000208849			13.7874	0.000572511			13.11	0.02175			13.7914	5.67e-06			13.11	0.06857			13.11	0.01774
13.1182	0.00629			13.8013	0.000200224			13.7962	0.000560926			13.1182	0.02128			13.8002	1.46e-05			13.1182	0.07544			13.1182	0.01803
13.1264	0.00666			13.81	0.000191488			13.805	0.000559621			13.1264	0.02021			13.8089	1.1e-05			13.1264	0.08123			13.1264	0.01861
13.1346	0.00671			13.8188	0.000191299			13.8138	0.000568157			13.1346	0.01896			13.8177	7.33e-06			13.1346	0.08172			13.1346	0.01929
13.1428	0.00639			13.8276	0.000234758			13.8225	0.000571869			13.1428	0.01779			13.8265	-6.13e-07			13.1428	0.08074			13.1428	0.01999
13.151	0.0059			13.8364	0.000235603			13.8313	0.000575582			13.151	0.01606			13.8353	-1.3e-05			13.151	0.08012			13.151	0.02062
13.1592	0.00546			13.8451	0.000232231			13.8401	0.000588293			13.1592	0.01549			13.844	-2.01e-05			13.1592	0.07934			13.1592	0.02114
13.1674	0.00511			13.8539	0.000228858			13.8489	0.000598045			13.1674	0.0174			13.8528	-2.26e-05			13.1674	0.07828			13.1674	0.02118
13.1756	0.00493			13.8627	0.000221268			13.8576	0.000600095			13.1756	0.02007			13.8616	-2.15e-05			13.1756	0.07661			13.1756	0.02106
13.1837	0.00495			13.8714	0.000211803			13.8664	0.000578189			13.1837	0.02186			13.8704	-1.33e-05			13.1837	0.07529			13.1837	0.02103
13.1919	0.00506			13.8802	0.000222855			13.8752	0.000556283			13.1919	0.02248			13.8791	-9.53e-06			13.1919	0.07525			13.1919	0.0213
13.2001	0.00519			13.889	0.000227584			13.8839	0.000560396			13.2001	0.02172			13.8879	-9.43e-06			13.2001	0.07594			13.2001	0.02174
13.2083	0.0053			13.8978	0.000230165			13.8927	0.0006092			13.2083	0.02101			13.8967	-9.32e-06			13.2083	0.07703			13.2083	0.02241
13.2165	0.00538			13.9065	0.000230912			13.9015	0.000636642			13.2165	0.02049			13.9054	-3.29e-05			13.2165	0.07771			13.2165	0.02319
13.2247	0.00542			13.9153	0.000229953			13.9103	0.000645946			13.2247	0.01997			13.9142	-3.5e-05			13.2247	0.07769			13.2247	0.02392
13.2329	0.00555			13.9241	0.000228994			13.919	0.000648155			13.2329	0.01902			13.923	4.72e-07			13.2329	0.0762			13.2329	0.02456
13.2411	0.00619			13.9329	0.00023038			13.9278	0.000644745			13.2411	0.01827			13.9317	3.61e-06			13.2411	0.07546			13.2411	0.02513
13.2493	0.00697			13.9416	0.000245394			13.9366	0.000641335			13.2493	0.01727			13.9405	4.8e-06			13.2493	0.07547			13.2493	0.02569
13.2575	0.00758			13.9504	0.00025011			13.9453	0.000646678			13.2575	0.01574			13.9493	-5.78e-06			13.2575	0.07564			13.2575	0.02623
13.2656	0.00795			13.9592	0.000275589			13.9541	0.000657832			13.2656	0.01352			13.9581	-1.64e-05			13.2656	0.07583			13.2656	0.02672
13.2738	0.00802			13.9679	0.000288407			13.9629	0.000656253			13.2738	0.01156			13.9668	-2.13e-05			13.2738	0.07487			13.2738	0.02714
13.282	0.00818			13.9767	0.000284605			13.9717	0.000654673			13.282	0.01036			13.9756	-2.16e-05			13.282	0.0724			13.282	0.0272
13.2902	0.00842			13.9855	0.000280802			13.9804	0.000642086			13.2902	0.01038			13.9844	-2.94e-05			13.2902	0.06996			13.2902	0.02719
13.2984	0.00863			13.9943	0.000269997			13.9892	0.000639914			13.2984	0.01154			13.9932	-7.79e-06			13.2984	0.071			13.2984	0.02748
13.3066	0.00873			14.003	0.000275449			13.998	0.000669461			13.3066	0.01266			14.0019	-5.59e-06			13.3066	0.07383			13.3066	0.02789
13.3148	0.00869			14.0118	0.000287429			14.0068	0.000694685			13.3148	0.01331			14.0107	-7.53e-06			13.3148	0.0768			13.3148	0.02829
13.323	0.00851			14.0206	0.000290097			14.0155	0.000712753			13.323	0.01328			14.0195	-9.48e-06			13.323	0.07972			13.323	0.02874
13.3312	0.00829			14.0293	0.000308684			14.0243	0.000716787			13.3312	0.01307			14.0282	-2.16e-05			13.3312	0.08206			13.3312	0.02903
13.3393	0.00808			14.0381	0.000311282			14.0331	0.00072082			13.3393	0.01376			14.037	-2.32e-05			13.3393	0.08364			13.3393	0.02908
13.3475	0.00786			14.0469	0.000312181			14.0418	0.000729341			13.3475	0.01475			14.0458	-2.49e-05			13.3475	0.08405			13.3475	0.02923
13.3557	0.0079			14.0557	0.000313079			14.0506	0.000729698			13.3557	0.01648			14.0546	-3.13e-05			13.3557	0.08662			13.3557	0.02964
13.3639	0.00794			14.0644	0.000313138			14.0594	0.000730055			13.3639	0.01862			14.0633	-2.9e-05			13.3639	0.0907			13.3639	0.03014
13.3721	0.00784			14.0732	0.000313197			14.0682	0.000731743			13.3721	0.02092			14.0721	-2.25e-05			13.3721	0.09414			13.3721	0.03061
13.3803	0.00748			14.082	0.000324392			14.0769	0.000744716			13.3803	0.02354			14.0809	-2.01e-05			13.3803	0.09647			13.3803	0.03102
13.3885	0.00735			14.0907	0.000327631			14.0857	0.000744277			13.3885	0.02611			14.0897	-2.44e-05			13.3885	0.09509			13.3885	0.03128
13.3967	0.00762			14.0995	0.000325382			14.0945	0.000743488			13.3967	0.02849			14.0984	-2.87e-05			13.3967	0.09196			13.3967	0.03172
13.4049	0.00827			14.1083	0.000323134			14.1032	0.000742699			13.4049	0.03093			14.1072	-1.39e-05			13.4049	0.08689			13.4049	0.03246
13.4131	0.00888			14.1171	0.000319631			14.112	0.000731775			13.4131	0.03332			14.116	3.95e-06			13.4131	0.08154			13.4131	0.03354
13.4213	0.0093			14.1258	0.000328602			14.1208	0.00071104			13.4213	0.03507			14.1247	2.04e-05			13.4213	0.07859			13.4213	0.0346
13.4294	0.00939			14.1346	0.00033195			14.1296	0.000726653			13.4294	0.03599			14.1335	2.73e-05			13.4294	0.07719			13.4294	0.03548
13.4376	0.00927			14.1434	0.000347246			14.1383	0.000745658			13.4376	0.0357			14.1423	2.66e-05			13.4376	0.07665			13.4376	0.03611
13.4458	0.0092			14.1522	0.000356224			14.1471	0.00075283			13.4458	0.03495			14.151	2.6e-05			13.4458	0.07673			13.4458	0.03656
13.454	0.00914			14.1609	0.000370577			14.1559	0.000753615			13.454	0.03401			14.1598	2.37e-05			13.454	0.07937			13.454	0.03688
13.4622	0.00903			14.1697	0.000371893			14.1646	0.000750729			13.4622	0.03382			14.1686	2.54e-05			13.4622	0.08261			13.4622	0.03699
13.4704	0.00879			14.1785	0.000371023			14.1734	0.000747844			13.4704	0.03644			14.1774	3e-05			13.4704	0.08535			13.4704	0.03691
13.4786	0.00832			14.1872	0.000370154			14.1822	0.000743154			13.4786	0.0395			14.1861	3.22e-05			13.4786	0.08671			13.4786	0.03697
13.4868	0.00784			14.196	0.000367098			14.191	0.000742467			13.4868	0.04183			14.1949	3.45e-05			13.4868	0.08747			13.4868	0.03757
13.495	0.00769			14.2048	0.000370088			14.1997	0.000741781			13.495	0.04288			14.2037	3.48e-05			13.495	0.08813			13.495	0.03846
13.5031	0.00776			14.2136	0.000370031			14.2085	0.000736778			13.5031	0.04227			14.2125	3.36e-05			13.5031	0.08777			13.5031	0.03949
13.5113	0.00794			14.2223	0.000369973			14.2173	0.000749537			13.5113	0.04163			14.2212	3.23e-05			13.5113	0.09212			13.5113	0.04051
13.5195	0.00821			14.2311	0.000372147			14.2261	0.000762195			13.5195	0.04129			14.23	3.3e-05			13.5195	0.09864			13.5195	0.04141
13.5277	0.00849			14.2399	0.000371416			14.2348	0.000763746			13.5277	0.04099			14.2388	3.36e-05			13.5277	0.10504			13.5277	0.04216
13.5359	0.00873			14.2486	0.000370686			14.2436	0.000762216			13.5359	0.04068			14.2475	3.41e-05			13.5359	0.11088			13.5359	0.04265
13.5441	0.00918			14.2574	0.000365848			14.2524	0.000760687			13.5441	0.04023			14.2563	3.36e-05			13.5441	0.11607			13.5441	0.04282
13.5523	0.00976			14.2662	0.00036101			14.2611	0.000752489			13.5523	0.03977			14.2651	3.31e-05			13.5523	0.11997			13.5523	0.0433
13.5605	0.01019			14.275	0.000367702			14.2699	0.000770032			13.5605	0.0401			14.2739	2.33e-05			13.5605	0.12239			13.5605	0.04385
13.5687	0.01039			14.2837	0.000377206			14.2787	0.000786032			13.5687	0.04093			14.2826	1.66e-05			13.5687	0.12259			13.5687	0.04429
13.5769	0.01042			14.2925	0.000376172			14.2875	0.000806456			13.5769	0.042			14.2914	1.56e-05			13.5769	0.12173			13.5769	0.04446
13.5851	0.0103			14.3013	0.000375139			14.2962	0.000826533			13.5851	0.04308			14.3002	1.85e-06			13.5851	0.12047			13.5851	0.04456
13.5932	0.00998			14.3101	0.000371599			14.305	0.000831753			13.5932	0.04399			14.3089	-5.13e-06			13.5932	0.11897			13.5932	0.04484
13.6014	0.01011			14.3188	0.000368566			14.3138	0.000828331			13.6014	0.04469			14.3177	1.07e-05			13.6014	0.11712			13.6014	0.04543
13.6096	0.01046			14.3276	0.000369112			14.3225	0.00082491			13.6096	0.04397			14.3265	1.05e-05			13.6096	0.11367			13.6096	0.04629
13.6178	0.01072			14.3364	0.000370988			14.3313	0.000808214			13.6178	0.04384			14.3353	1.04e-05			13.6178	0.1105			13.6178	0.04735
13.626	0.01086			14.3451	0.00037133			14.3401	0.000820904			13.626	0.04565			14.344	8.06e-06			13.626	0.10923			13.626	0.04847
13.6342	0.01091			14.3539	0.000371671			14.3489	0.000857429			13.6342	0.04929			14.3528	2.49e-06			13.6342	0.1091			13.6342	0.04976
13.6424	0.01087			14.3627	0.000374444			14.3576	0.00085932			13.6424	0.05365			14.3616	-5.61e-06			13.6424	0.11023			13.6424	0.05107
13.6506	0.01075			14.3714	0.000377103			14.3664	0.000861212			13.6506	0.05739			14.3704	-3.03e-06			13.6506	0.11274			13.6506	0.05224
13.6587	0.0104			14.3802	0.000382756			14.3752	0.000871417			13.6587	0.06019			14.3791	7.2e-08			13.6587	0.11674			13.6587	0.05327
13.6669	0.00996			14.389	0.000384314			14.384	0.000881623			13.6669	0.06379			14.3879	4.55e-06			13.6669	0.12159			13.6669	0.05414
13.6751	0.00968			14.3978	0.000385872			14.3927	0.000883487			13.6751	0.06898			14.3967	6.2e-06			13.6751	0.12659			13.6751	0.05507
13.6833	0.00964			14.4065	0.000391802			14.4015	0.000903085			13.6833	0.07567			14.4054	3.38e-06			13.6833	0.12936			13.6833	0.05606
13.6915	0.00974			14.4153	0.000408186			14.4103	0.000907964			13.6915	0.08223			14.4142	5.65e-07			13.6915	0.1292			13.6915	0.05707
13.6997	0.00999			14.4241	0.000409633			14.419	0.000949055			13.6997	0.08805			14.423	-4.11e-06			13.6997	0.12696			13.6997	0.05815
13.7079	0.01041			14.4329	0.000405326			14.4278	0.000957687			13.7079	0.0928			14.4318	-8.47e-06			13.7079	0.12561			13.7079	0.0591
13.7161	0.01083			14.4416	0.000401018			14.4366	0.000959942			13.7161	0.09941			14.4405	-2.32e-06			13.7161	0.12736			13.7161	0.05983
13.7243	0.01117			14.4504	0.0003961			14.4453	0.000956149			13.7243	0.11055			14.4493	4.14e-06			13.7243	0.13081			13.7243	0.06084
13.7325	0.01136			14.4592	0.000401295			14.4541	0.000952356			13.7325	0.12269			14.4581	5.27e-06			13.7325	0.13276			13.7325	0.06195
13.7407	0.01158			14.4679	0.000419404			14.4629	0.000962098			13.7407	0.13392			14.4668	2.97e-06			13.7407	0.13238			13.7407	0.0629
13.7488	0.01181			14.4767	0.000428984			14.4717	0.000963921			13.7488	0.14416			14.4756	6.76e-07			13.7488	0.13059			13.7488	0.06368
13.757	0.0119			14.4855	0.000442154			14.4804	0.000958178			13.757	0.15832			14.4844	-5.06e-06			13.757	0.13154			13.757	0.06431
13.7652	0.01178			14.4943	0.000445475			14.4892	0.000952435			13.7652	0.17522			14.4932	-1.15e-05			13.7652	0.13361			13.7652	0.06454
13.7734	0.01167			14.503	0.000448796			14.498	0.000942272			13.7734	0.19229			14.5019	-1.91e-07			13.7734	0.13537			13.7734	0.06442
13.7816	0.01201			14.5118	0.000463454			14.5068	0.000901943			13.7816	0.20766			14.5107	1.66e-05			13.7816	0.13679			13.7816	0.06459
13.7898	0.0125			14.5206	0.000470127			14.5155	0.000883407			13.7898	0.22091			14.5195	2.02e-05			13.7898	0.13778			13.7898	0.06499
13.798	0.0129			14.5294	0.000473075			14.5243	0.000877788			13.798	0.23543			14.5282	2.33e-05			13.798	0.13843			13.798	0.06576
13.8062	0.0132			14.5381	0.000478394			14.5331	0.000861082			13.8062	0.25241			14.537	2.47e-05			13.8062	0.13884			13.8062	0.06673
13.8144	0.01332			14.5469	0.000491591			14.5418	0.000861434			13.8144	0.26947			14.5458	2.36e-05			13.8144	0.13822			13.8144	0.06761
13.8225	0.01362			14.5557	0.000491185			14.5506	0.000862419			13.8225	0.28635			14.5546	2.25e-05			13.8225	0.13873			13.8225	0.06834
13.8307	0.01393			14.5644	0.000490778			14.5594	0.000861678			13.8307	0.30373			14.5633	2.46e-05			13.8307	0.14026			13.8307	0.06877
13.8389	0.01413			14.5732	0.00048518			14.5682	0.000860937			13.8389	0.32092			14.5721	3.08e-05			13.8389	0.14157			13.8389	0.06877
13.8471	0.01417			14.582	0.000484098			14.5769	0.000832301			13.8471	0.33765			14.5809	3.38e-05			13.8471	0.14236			13.8471	0.06888
13.8553	0.01385			14.5907	0.000471127			14.5857	0.000821992			13.8553	0.3586			14.5897	3.41e-05			13.8553	0.14307			13.8553	0.06932
13.8635	0.01356			14.5995	0.000468115			14.5945	0.000831715			13.8635	0.38552			14.5984	2.5e-05			13.8635	0.14383			13.8635	0.07008
13.8717	0.0139			14.6083	0.000467066			14.6032	0.000840106			13.8717	0.41321			14.6072	1.59e-05			13.8717	0.14432			13.8717	0.07105
13.8799	0.01445			14.6171	0.000466017			14.612	0.000834396			13.8799	0.44675			14.616	-2.71e-06			13.8799	0.14443			13.8799	0.07181
13.8881	0.0149			14.6258	0.000458279			14.6208	0.000828686			13.8881	0.48078			14.6247	-1.63e-05			13.8881	0.14505			13.8881	0.07222
13.8963	0.01523			14.6346	0.000437871			14.6296	0.000809764			13.8963	0.51197			14.6335	-6.7e-06			13.8963	0.14649			13.8963	0.07212
13.9045	0.01533			14.6434	0.000407017			14.6383	0.000775201			13.9045	0.54051			14.6423	1.24e-05			13.9045	0.14965			13.9045	0.07207
13.9126	0.01521			14.6522	0.000402103			14.6471	0.00074858			13.9126	0.57158			14.6511	1.67e-05			13.9126	0.15383			13.9126	0.07221
13.9208	0.01501			14.6609	0.000418077			14.6559	0.00074887			13.9208	0.60455			14.6598	1.87e-05			13.9208	0.15793			13.9208	0.07238
13.929	0.01473			14.6697	0.000418525			14.6646	0.000767902			13.929	0.63843			14.6686	1.75e-05			13.929	0.16141			13.929	0.07253
13.9372	0.01452			14.6785	0.000418972			14.6734	0.000772243			13.9372	0.67543			14.6774	1.63e-05			13.9372	0.1642			13.9372	0.07288
13.9454	0.01446			14.6872	0.000413826			14.6822	0.000787061			13.9454	0.71783			14.6861	8.05e-06			13.9454	0.16663			13.9454	0.07326
13.9536	0.01455			14.696	0.00040868			14.691	0.000798238			13.9536	0.76051			14.6949	1.05e-05			13.9536	0.16884			13.9536	0.07356
13.9618	0.01483			14.7048	0.000396392			14.6997	0.000801408			13.9618	0.80413			14.7037	1.95e-05			13.9618	0.17068			13.9618	0.07363
13.97	0.01517			14.7136	0.000381639			14.7085	0.000800007			13.97	0.84939			14.7125	2.1e-05			13.97	0.17253			13.97	0.07367
13.9781	0.01545			14.7223	0.000380421			14.7173	0.000798607			13.9781	0.89348			14.7212	1.84e-05			13.9782	0.17409			13.9782	0.07387
13.9863	0.01563			14.7311	0.000396849			14.7261	0.000795152			13.9863	0.93545			14.73	1.58e-05			13.9863	0.1752			13.9863	0.07423
13.9945	0.01574			14.7399	0.000412175			14.7348	0.000801072			13.9945	0.97556			14.7388	1.05e-05			13.9945	0.17668			13.9945	0.07462
14.0027	0.01578			14.7486	0.000407162			14.7436	0.00082454			14.0027	1.02445			14.7476	1.65e-05			14.0027	0.18108			14.0027	0.07495
14.0109	0.01571			14.7574	0.000402149			14.7524	0.000821501			14.0109	1.07929			14.7563	2e-05			14.0109	0.18683			14.0109	0.07518
14.0191	0.01557			14.7662	0.000389319			14.7611	0.000818462			14.0191	1.1332			14.7651	3.15e-05			14.0191	0.19145			14.0191	0.07562
14.0273	0.01538			14.775	0.000407534			14.7699	0.000807632			14.0273	1.18811			14.7739	4.28e-05			14.0273	0.19444			14.0273	0.07652
14.0355	0.01523			14.7837	0.00041059			14.7787	0.000804572			14.0355	1.24153			14.7826	4.46e-05			14.0355	0.19377			14.0355	0.07759
14.0437	0.01583			14.7925	0.000413646			14.7875	0.000795436			14.0437	1.29203			14.7914	4.51e-05			14.0437	0.19394			14.0437	0.07848
14.0519	0.01676			14.8013	0.000424941			14.7962	0.0007863			14.0519	1.34489			14.8002	3.67e-05			14.0519	0.19728			14.0519	0.0791
14.0601	0.01765			14.8101	0.000427305			14.805	0.00078802			14.0601	1.40476			14.8089	2.83e-05			14.0601	0.20367			14.0601	0.07914
14.0682	0.01845			14.8188	0.000426485			14.8138	0.000788306			14.0682	1.47221			14.8177	1.9e-05			14.0682	0.21033			14.0682	0.07912
14.0764	0.01915			14.8276	0.000425666			14.8225	0.000784458			14.0764	1.5476			14.8265	3.82e-05			14.0764	0.21625			14.0764	0.07913
14.0846	0.01956			14.8364	0.000427519			14.8313	0.00078061			14.0846	1.62259			14.8353	3.86e-05			14.0846	0.22129			14.0846	0.07909
14.0928	0.01963			14.8451	0.000443088			14.8401	0.000762288			14.0928	1.69392			14.844	3.84e-05			14.0928	0.22504			14.0928	0.07904
14.101	0.01927			14.8539	0.000450143			14.8489	0.000767866			14.101	1.76623			14.8528	3.82e-05			14.101	0.229			14.101	0.07892
14.1092	0.01882			14.8627	0.000457719			14.8576	0.000807484			14.1092	1.84742			14.8616	3.25e-05			14.1092	0.23328			14.1092	0.07906
14.1174	0.01839			14.8715	0.000474654			14.8664	0.000826265			14.1174	1.93274			14.8704	3e-05			14.1174	0.23763			14.1174	0.07934
14.1256	0.01798			14.8802	0.00048223			14.8752	0.000831359			14.1256	2.01321			14.8791	2.74e-05			14.1256	0.24129			14.1256	0.0796
14.1338	0.01754			14.889	0.000486169			14.884	0.000833033			14.1338	2.08677			14.8879	3.16e-05			14.1338	0.244			14.1338	0.07983
14.1419	0.01722			14.8978	0.000485438			14.8927	0.000813337			14.1419	2.16072			14.8967	4.6e-05			14.1419	0.24511			14.1419	0.08003
14.1501	0.01714			14.9065	0.000484707			14.9015	0.000793642			14.1501	2.24564			14.9054	4.69e-05			14.1501	0.24748			14.1501	0.07948
14.1583	0.01714			14.9153	0.000482465			14.9103	0.00078128			14.1583	2.33482			14.9142	4.71e-05			14.1583	0.25056			14.1583	0.07912
14.1665	0.01712			14.9241	0.000508361			14.919	0.00078814			14.1665	2.41899			14.923	4.03e-05			14.1665	0.25363			14.1665	0.07916
14.1747	0.01697			14.9329	0.000504728			14.9278	0.000796836			14.1747	2.50051			14.9318	3.35e-05			14.1747	0.25585			14.1747	0.07949
14.1829	0.01666			14.9416	0.000501095			14.9366	0.000819278			14.1829	2.58696			14.9405	1.64e-05			14.1829	0.25697			14.1829	0.08025
14.1911	0.01645			14.9504	0.000492465			14.9454	0.000847987			14.1911	2.68429			14.9493	1.31e-05			14.1911	0.25639			14.1911	0.08102
14.1993	0.01639			14.9592	0.000492015			14.9541	0.000859796			14.1993	2.78091			14.9581	1.65e-05			14.1993	0.25667			14.1993	0.08165
14.2075	0.0164			14.968	0.000491565			14.9629	0.000868688			14.2075	2.87976			14.9669	1.64e-05			14.2075	0.25746			14.2075	0.08206
14.2157	0.01653			14.9767	0.00048668			14.9717	0.0008917			14.2157	2.98263			14.9756	1.63e-05			14.2157	0.25817			14.2157	0.08234
14.2239	0.01666			14.9855	0.000496744			14.9804	0.000895937			14.2239	3.08738			14.9844	1.28e-05			14.2239	0.25975			14.2239	0.08233
14.232	0.01674			14.9943	0.000525187			14.9892	0.000900173			14.232	3.20792			14.9932	-3.41e-07			14.232	0.26242			14.232	0.08175
14.2402	0.01649			15.003	0.000526068			14.998	0.000922099			14.2402	3.32661			15.0019	-6.82e-07			14.2402	0.26498			14.2402	0.08118
14.2484	0.01639			15.0118	0.000523397			15.0068	0.000924693			14.2484	3.43458			15.0107	-1.02e-06			14.2484	0.267			14.2484	0.0808
14.2566	0.01659			15.0206	0.000520726			15.0155	0.000923989			14.2566	3.53136			15.0195	-1.58e-06			14.2566	0.26743			14.2566	0.08056
14.2648	0.01687			15.0294	0.000509144			15.0243	0.000923285			14.2648	3.63556			15.0282	1.65e-07			14.2648	0.2684			14.2648	0.08037
14.273	0.01697			15.0381	0.000499585			15.0331	0.000918911			14.273	3.7435			15.037	4.42e-07			14.273	0.27126			14.273	0.08018
14.2812	0.01684			15.0469	0.000497513			15.0419	0.000921811			14.2812	3.84711			15.0458	7.19e-07			14.2812	0.27603			14.2812	0.07997
14.2894	0.01702			15.0557	0.000501515			15.0506	0.000958876			14.2894	3.94533			15.0546	-2.23e-06			14.2894	0.2817			14.2894	0.07969
14.2976	0.01745			15.0644	0.000501885			15.0594	0.000994317			14.2976	4.04486			15.0633	-5.18e-06			14.2976	0.28675			14.2976	0.07937
14.3057	0.01768			15.0732	0.000500721			15.0682	0.000997657			14.3057	4.14965			15.0721	-1.2e-05			14.3057	0.29076			14.3057	0.07899
14.3139	0.01762			15.082	0.000499557			15.0769	0.000997512			14.3139	4.25243			15.0809	-1.31e-05			14.3139	0.29303			14.3139	0.07856
14.3221	0.01699			15.0908	0.000495542			15.0857	0.000996345			14.3221	4.36571			15.0897	-5.51e-06			14.3221	0.29549			14.3221	0.07793
14.3303	0.01615			15.0995	0.000491527			15.0945	0.000995179			14.3303	4.49374			15.0984	2.42e-06			14.3303	0.29864			14.3303	0.07728
14.3385	0.0154			15.1083	0.00049124			15.1032	0.000984931			14.3385	4.62252			15.1072	6.09e-06			14.3385	0.3014			14.3385	0.07668
14.3467	0.01485			15.1171	0.000486203			15.112	0.000954336			14.3467	4.74443			15.116	5.46e-06			14.3467	0.30346			14.3467	0.07608
14.3549	0.01455			15.1258	0.0004838			15.1208	0.000948353			14.3549	4.85898			15.1247	4.84e-06			14.3549	0.30448			14.3549	0.07546
14.3631	0.0144			15.1346	0.000480435			15.1296	0.0009808			14.3631	4.96751			15.1335	-9.07e-08			14.3631	0.30614			14.3631	0.07469
14.3713	0.0143			15.1434	0.00047707			15.1383	0.000979674			14.3713	5.0754			15.1423	-1.33e-05			14.3713	0.3085			14.3713	0.07405
14.3795	0.01418			15.1522	0.000469485			15.1471	0.000978547			14.3795	5.18386			15.1511	-9.74e-06			14.3795	0.31128			14.3795	0.07358
14.3876	0.01403			15.1609	0.000467795			15.1559	0.000968969			14.3876	5.3016			15.1598	-2.03e-06			14.3877	0.31342			14.3877	0.07322
14.3958	0.01393			15.1697	0.000470481			15.1647	0.000953931			14.3958	5.42161			15.1686	-9.87e-07			14.3958	0.31459			14.3958	0.07297
14.404	0.01473			15.1785	0.000473167			15.1734	0.000956119			14.404	5.53509			15.1774	-8.19e-06			14.404	0.31412			14.404	0.07274
14.4122	0.01566			15.1873	0.000474851			15.1822	0.000981526			14.4122	5.6407			15.1861	-1.54e-05			14.4122	0.31327			14.4122	0.07248
14.4204	0.0163			15.196	0.000491317			15.191	0.00101			14.4204	5.74352			15.1949	-1.85e-05			14.4204	0.31306			14.4204	0.07211
14.4286	0.01649			15.2048	0.000485273			15.1997	0.00101			14.4286	5.8413			15.2037	-2.16e-05			14.4286	0.31317			14.4286	0.07118
14.4368	0.01639			15.2136	0.00047923			15.2085	0.00101			14.4368	5.93816			15.2125	-2.08e-05			14.4368	0.31413			14.4368	0.07043
14.445	0.01622			15.2223	0.000466067			15.2173	0.00101			14.445	6.03904			15.2212	-1.31e-05			14.445	0.31649			14.445	0.0701
14.4532	0.01606			15.2311	0.000475758			15.2261	0.000985445			14.4532	6.14013			15.23	-9.74e-06			14.4532	0.32201			14.4532	0.06998
14.4613	0.01613			15.2399	0.000494479			15.2348	0.000967156			14.4613	6.23652			15.2388	-1.18e-05			14.4613	0.32792			14.4613	0.06992
14.4695	0.01688			15.2486	0.000512021			15.2436	0.000965459			14.4695	6.32647			15.2476	-1.39e-05			14.4695	0.3329			14.4695	0.06971
14.4777	0.01757			15.2574	0.000513918			15.2524	0.000963256			14.4777	6.41015			15.2563	-3.46e-05			14.4777	0.33616			14.4777	0.06928
14.4859	0.01784			15.2662	0.000515815			15.2612	0.000961053			14.4859	6.48839			15.2651	-4.83e-05			14.4859	0.33699			14.4859	0.06863
14.4941	0.01744			15.275	0.000523647			15.2699	0.000951578			14.4941	6.56937			15.2739	-4.82e-05			14.4941	0.33785			14.4941	0.06823
14.5023	0.01691			15.2837	0.000522965			15.2787	0.000942102			14.5023	6.64842			15.2826	-4.65e-05			14.5023	0.33931			14.5023	0.06807
14.5105	0.01672			15.2925	0.000522282			15.2875	0.00094581			14.5105	6.74364			15.2914	-4.48e-05			14.5105	0.34053			14.5105	0.06785
14.5187	0.01674			15.3013	0.000520129			15.2962	0.000946681			14.5187	6.84026			15.3002	-4.27e-05			14.5187	0.34128			14.5187	0.0675
14.5269	0.01682			15.3101	0.000524255			15.305	0.000947552			14.5269	6.92838			15.3089	-4.52e-05			14.5269	0.34153			14.5269	0.06689
14.5351	0.01665			15.3188	0.000528897			15.3138	0.000949889			14.5351	7.00836			15.3177	-4.77e-05			14.5351	0.34137			14.5351	0.06604
14.5433	0.01614			15.3276	0.00053725			15.3225	0.000969526			14.5433	7.08886			15.3265	-5.65e-05			14.5433	0.34112			14.5433	0.06564
14.5514	0.01594			15.3364	0.000538231			15.3313	0.000976573			14.5514	7.17395			15.3353	-6.68e-05			14.5514	0.34087			14.5514	0.06545
14.5596	0.01595			15.3451	0.00053218			15.3401	0.000977476			14.5596	7.25578			15.344	-5.53e-05			14.5596	0.34033			14.5596	0.06527
14.5678	0.01595			15.3539	0.00052613			15.3489	0.000978379			14.5678	7.33248			15.3528	-5.02e-05			14.5678	0.33941			14.5678	0.06504
14.576	0.0159			15.3627	0.000519064			15.3576	0.000977404			14.576	7.40397			15.3616	-4.64e-05			14.576	0.33783			14.576	0.06436
14.5842	0.01575			15.3715	0.00051459			15.3664	0.000976429			14.5842	7.46973			15.3704	-4.46e-05			14.5842	0.33629			14.5842	0.06371
14.5924	0.0156			15.3802	0.000520511			15.3752	0.000974908			14.5924	7.53002			15.3791	-4.83e-05			14.5924	0.33513			14.5924	0.06322
14.6006	0.01544			15.389	0.000547277			15.384	0.000993164			14.6006	7.58477			15.3879	-5.2e-05			14.6006	0.33535			14.6006	0.06283
14.6088	0.01526			15.3978	0.000555944			15.3927	0.000990825			14.6088	7.63891			15.3967	-6.22e-05			14.6088	0.33611			14.6088	0.06252
14.617	0.01506			15.4065	0.000559594			15.4015	0.000988486			14.617	7.69504			15.4055	-6.25e-05			14.617	0.33634			14.617	0.06227
14.6251	0.01481			15.4153	0.000548784			15.4103	0.000980631			14.6251	7.75045			15.4142	-5.56e-05			14.6251	0.33584			14.6251	0.06202
14.6333	0.01446			15.4241	0.000537975			15.419	0.000972651			14.6333	7.80186			15.423	-4.43e-05			14.6333	0.33438			14.6333	0.06175
14.6415	0.01411			15.4329	0.00054361			15.4278	0.000972734			14.6415	7.84868			15.4318	-4.74e-05			14.6415	0.33229			14.6415	0.06148
14.6497	0.01382			15.4416	0.000556263			15.4366	0.000972817			14.6497	7.89118			15.4405	-5.05e-05			14.6497	0.32975			14.6497	0.06116
14.6579	0.01353			15.4504	0.000560601			15.4454	0.000987364			14.6579	7.93434			15.4493	-5.75e-05			14.6579	0.32611			14.6579	0.06087
14.6661	0.01322			15.4592	0.00056494			15.4541	0.001			14.6661	7.97604			15.4581	-7.39e-05			14.6661	0.32234			14.6661	0.06065
14.6743	0.01302			15.468	0.000562418			15.4629	0.001			14.6743	8.01448			15.4669	-7.62e-05			14.6743	0.32006			14.6743	0.06052
14.6825	0.01286			15.4767	0.000559897			15.4717	0.000997835			14.6825	8.0498			15.4756	-6.06e-05			14.6825	0.31905			14.6825	0.06039
14.6907	0.01269			15.4855	0.000550964			15.4804	0.000991903			14.6907	8.08076			15.4844	-5.91e-05			14.6907	0.31847			14.6907	0.06023
14.6989	0.01249			15.4943	0.000546415			15.4892	0.000990605			14.6989	8.10711			15.4932	-5.91e-05			14.6989	0.31809			14.6989	0.05983
14.7071	0.01224			15.503	0.000553905			15.498	0.000973448			14.7071	8.12676			15.5019	-5.91e-05			14.7071	0.31815			14.7071	0.05908
14.7152	0.01183			15.5118	0.000562127			15.5068	0.000954743			14.7152	8.14145			15.5107	-7.2e-05			14.7152	0.31838			14.7152	0.05807
14.7234	0.01154			15.5206	0.000557767			15.5155	0.000994379			14.7234	8.15371			15.5195	-8.79e-05			14.7234	0.31833			14.7234	0.05679
14.7316	0.0117			15.5294	0.000553408			15.5243	0.00101			14.7316	8.16473			15.5282	-9.27e-05			14.7316	0.31792			14.7316	0.0558
14.7398	0.01202			15.5381	0.000544515			15.5331	0.00101			14.7398	8.17481			15.537	-8.38e-05			14.7398	0.31983			14.7398	0.05546
14.748	0.01235			15.5469	0.000538144			15.5419	0.00101			14.748	8.18144			15.5458	-8.1e-05			14.748	0.32336			14.748	0.05536
14.7562	0.01264			15.5557	0.000527713			15.5506	0.00101			14.7562	8.17638			15.5546	-8e-05			14.7562	0.32631			14.7562	0.05527
14.7644	0.01285			15.5644	0.000525933			15.5594	0.001			14.7644	8.16643			15.5633	-8.41e-05			14.7644	0.32816			14.7644	0.05519
14.7726	0.01278			15.5732	0.000524357			15.5682	0.000997262			14.7726	8.15651			15.5721	-8.83e-05			14.7726	0.32886			14.7726	0.0551
14.7807	0.01238			15.582	0.000522782			15.5769	0.00102			14.7807	8.147			15.5809	-9.41e-05			14.7808	0.33036			14.7808	0.0551
14.7889	0.01192			15.5908	0.000512505			15.5857	0.00104			14.7889	8.13184			15.5897	-8.51e-05			14.7889	0.33214			14.7889	0.05516
14.7971	0.01147			15.5995	0.000502229			15.5945	0.00107			14.7971	8.11673			15.5984	-7.8e-05			14.7971	0.33367			14.7971	0.05498
14.8053	0.01102			15.6083	0.000488449			15.6033	0.00108			14.8053	8.10371			15.6072	-7.74e-05			14.8053	0.33377			14.8053	0.05449
14.8135	0.01076			15.6171	0.000483697			15.612	0.00108			14.8135	8.09141			15.616	-7.74e-05			14.8135	0.32816			14.8135	0.05384
14.8217	0.01063			15.6258	0.000478946			15.6208	0.00108			14.8217	8.07947			15.6248	-7.73e-05			14.8217	0.32383			14.8217	0.05321
14.8299	0.01054			15.6346	0.000456046			15.6296	0.00109			14.8299	8.05866			15.6335	-8.86e-05			14.8299	0.3212			14.8299	0.05263
14.8381	0.01049			15.6434	0.000446849			15.6383	0.00112			14.8381	8.03229			15.6423	-9.77e-05			14.8381	0.32254			14.8381	0.052
14.8463	0.01078			15.6522	0.000438032			15.6471	0.00114			14.8463	8.0052			15.6511	-0.00010668			14.8463	0.32562			14.8463	0.05129
14.8545	0.01115			15.6609	0.000430757			15.6559	0.00115			14.8545	7.97821			15.6598	-0.000109017			14.8545	0.32803			14.8545	0.0505
14.8627	0.01142			15.6697	0.000426316			15.6647	0.00115			14.8627	7.94172			15.6686	-9.04e-05			14.8627	0.32948			14.8627	0.04975
14.8708	0.01155			15.6785	0.000425482			15.6734	0.00115			14.8708	7.89468			15.6774	-8.56e-05			14.8708	0.32556			14.8708	0.04906
14.879	0.01154			15.6873	0.00040633			15.6822	0.00115			14.879	7.83953			15.6861	-8.33e-05			14.879	0.32			14.879	0.04842
14.8872	0.01137			15.696	0.00040335			15.691	0.00116			14.8872	7.78493			15.6949	-8.88e-05			14.8872	0.31469			14.8872	0.04819
14.8954	0.01106			15.7048	0.000412652			15.6997	0.00117			14.8954	7.73395			15.7037	-9.43e-05			14.8954	0.30945			14.8954	0.04839
14.9036	0.0108			15.7136	0.000419031			15.7085	0.0012			14.9036	7.6844			15.7125	-9.99e-05			14.9036	0.30381			14.9036	0.0487
14.9118	0.01065			15.7223	0.000420001			15.7173	0.00121			14.9118	7.63242			15.7212	-0.000109762			14.9118	0.29856			14.9118	0.04865
14.92	0.01053			15.7311	0.000410404			15.7261	0.00122			14.92	7.56891			15.73	-0.000113155			14.92	0.29376			14.92	0.04813
14.9282	0.01041			15.7399	0.000400808			15.7348	0.00121			14.9282	7.50372			15.7388	-0.000101006			14.9282	0.28926			14.9282	0.04736
14.9364	0.01016			15.7486	0.000392355			15.7436	0.0012			14.9364	7.44445			15.7476	-0.000101477			14.9364	0.28503			14.9364	0.04667
14.9445	0.00996			15.7574	0.000390599			15.7524	0.00119			14.9445	7.3895			15.7563	-0.000101947			14.9445	0.2841			14.9445	0.04606
14.9527	0.0099			15.7662	0.000368549			15.7612	0.00116			14.9527	7.33763			15.7651	-0.000103316			14.9527	0.28572			14.9527	0.04549
14.9609	0.00993			15.775	0.000370366			15.7699	0.00116			14.9609	7.28133			15.7739	-0.00011093			14.9609	0.28834			14.9609	0.045
14.9691	0.00989			15.7837	0.000375785			15.7787	0.00118			14.9691	7.22646			15.7826	-0.000122349			14.9691	0.29124			14.9691	0.04458
14.9773	0.00973			15.7925	0.000377969			15.7875	0.00118			14.9773	7.17474			15.7914	-0.000131987			14.9773	0.29392			14.9773	0.04418
14.9855	0.00962			15.8013	0.00036435			15.7962	0.00118			14.9855	7.12529			15.8002	-0.000132353			14.9855	0.2963			14.9855	0.0438
14.9937	0.00978			15.8101	0.000350731			15.805	0.00117			14.9937	7.07028			15.809	-0.000130279			14.9937	0.29808			14.9937	0.0436
15.0019	0.01018			15.8188	0.000339252			15.8138	0.00116			15.0019	7.01417			15.8177	-0.000130867			15.0019	0.29311			15.0019	0.04354
15.0101	0.01052			15.8276	0.000347008			15.8226	0.00115			15.0101	6.9536			15.8265	-0.000131456			15.0101	0.2865			15.0101	0.04352
15.0183	0.01068			15.8364	0.000350689			15.8313	0.00114			15.0183	6.88368			15.8353	-0.000134707			15.0183	0.2802			15.0183	0.04342
15.0265	0.01077			15.8452	0.000350774			15.8401	0.00115			15.0265	6.80582			15.844	-0.000152536			15.0265	0.27375			15.0265	0.0432
15.0346	0.01081			15.8539	0.000346876			15.8489	0.00115			15.0346	6.7304			15.8528	-0.000152106			15.0346	0.26592			15.0346	0.04275
15.0428	0.01077			15.8627	0.000342978			15.8576	0.00115			15.0428	6.66057			15.8616	-0.000151677			15.0428	0.25796			15.0428	0.04226
15.051	0.01056			15.8715	0.000318634			15.8664	0.00115			15.051	6.57788			15.8704	-0.000148135			15.051	0.25173			15.051	0.04189
15.0592	0.01016			15.8802	0.000308717			15.8752	0.00114			15.0592	6.49207			15.8791	-0.000141522			15.0592	0.24698			15.0592	0.04159
15.0674	0.00971			15.889	0.000320373			15.884	0.00112			15.0674	6.41072			15.8879	-0.000138493			15.0674	0.24304			15.0674	0.04145
15.0756	0.00943			15.8978	0.000339959			15.8927	0.00111			15.0756	6.33383			15.8967	-0.000144342			15.0756	0.23946			15.0756	0.04137
15.0838	0.0092			15.9065	0.000347945			15.9015	0.00111			15.0838	6.25086			15.9055	-0.000150191			15.0838	0.2361			15.0838	0.04118
15.092	0.00897			15.9153	0.000350103			15.9103	0.00113			15.092	6.16417			15.9142	-0.000155465			15.092	0.23286			15.092	0.04084
15.1002	0.00877			15.9241	0.000346631			15.9191	0.00113			15.1002	6.0716			15.923	-0.000144309			15.1002	0.22968			15.1002	0.04057
15.1083	0.00865			15.9329	0.000343158			15.9278	0.00113			15.1083	5.97852			15.9318	-0.000133226			15.1083	0.22739			15.1083	0.04039
15.1165	0.00883			15.9416	0.000339244			15.9366	0.00112			15.1165	5.89075			15.9405	-0.000133079			15.1165	0.22553			15.1165	0.04026
15.1247	0.00908			15.9504	0.00033533			15.9454	0.00111			15.1247	5.80909			15.9493	-0.000132931			15.1247	0.22378			15.1247	0.04014
15.1329	0.0093			15.9592	0.000343828			15.9541	0.0011			15.1329	5.73278			15.9581	-0.000138241			15.1329	0.21928			15.1329	0.04002
15.1411	0.00936			15.968	0.000351551			15.9629	0.0011			15.1411	5.65783			15.9669	-0.000153573			15.1411	0.21419			15.1411	0.03971
15.1493	0.0092			15.9767	0.000352313			15.9717	0.00111			15.1493	5.58619			15.9756	-0.000157039			15.1493	0.20968			15.1493	0.03905
15.1575	0.00907			15.9855	0.000352168			15.9804	0.00113			15.1575	5.51299			15.9844	-0.000164876			15.1575	0.20534			15.1575	0.0385
15.1657	0.009			15.9943	0.000351569			15.9892	0.00113			15.1657	5.43522			15.9932	-0.000154399			15.1657	0.20104			15.1657	0.03844
15.1739	0.00882			16.003	0.00035097			15.998	0.00113			15.1739	5.35944			16.0019	-0.000148268			15.1739	0.19756			15.1739	0.03864
15.1821	0.00847			16.0118	0.000348633			16.0068	0.00113			15.1821	5.2821			16.0107	-0.000149976			15.1821	0.19513			15.1821	0.0389
15.1902	0.00813			16.0206	0.000342947			16.0155	0.00115			15.1902	5.19962			16.0195	-0.000151684			15.1902	0.19294			15.1902	0.03913
15.1984	0.00784			16.0294	0.000339871			16.0243	0.00118			15.1984	5.11482			16.0283	-0.000157204			15.1984	0.19068			15.1984	0.03931
15.2066	0.00772			16.0381	0.000336795			16.0331	0.00122			15.2066	5.03233			16.037	-0.000178263			15.2066	0.18823			15.2066	0.03899
15.2148	0.00764			16.0469	0.000330346			16.0419	0.00124			15.2148	4.95211			16.0458	-0.000194896			15.2148	0.18557			15.2148	0.03825
15.223	0.00752			16.0557	0.000329071			16.0506	0.00124			15.223	4.8735			16.0546	-0.000193404			15.223	0.18214			15.223	0.03767
15.2312	0.00731			16.0645	0.000327796			16.0594	0.00124			15.2312	4.79427			16.0633	-0.000181522			15.2312	0.17838			15.2312	0.03722
15.2394	0.00701			16.0732	0.000317592			16.0682	0.00124			15.2394	4.71598			16.0721	-0.00017765			15.2394	0.17455			15.2394	0.03681
15.2476	0.00664			16.082	0.000318496			16.0769	0.00126			15.2476	4.6353			16.0809	-0.000179473			15.2476	0.16939			15.2476	0.03638
15.2558	0.0062			16.0908	0.000328235			16.0857	0.00127			15.2558	4.55677			16.0897	-0.000181296			15.2558	0.16493			15.2558	0.03605
15.2639	0.00579			16.0995	0.000331702			16.0945	0.00127			15.2639	4.48241			16.0984	-0.000192936			15.2639	0.16298			15.2639	0.03578
15.2721	0.00543			16.1083	0.000332485			16.1033	0.0013			15.2721	4.41176			16.1072	-0.000193145			15.2721	0.16211			15.2721	0.0355
15.2803	0.00521			16.1171	0.000331927			16.112	0.0013			15.2803	4.33788			16.116	-0.000193735			15.2803	0.16321			15.2803	0.03518
15.2885	0.0052			16.1258	0.000331368			16.1208	0.0013			15.2885	4.26354			16.1247	-0.000190472			15.2885	0.16408			15.2885	0.03485
15.2967	0.00526			16.1346	0.000297606			16.1296	0.00129			15.2967	4.19373			16.1335	-0.00018594			15.2967	0.16364			15.2967	0.03451
15.3049	0.0053			16.1434	0.000297201			16.1383	0.00128			15.3049	4.12772			16.1423	-0.000187854			15.3049	0.16106			15.3049	0.03393
15.3131	0.00532			16.1522	0.000326175			16.1471	0.00127			15.3131	4.0615			16.1511	-0.000189769			15.3131	0.15731			15.3131	0.03329
15.3213	0.00533			16.1609	0.000336769			16.1559	0.00129			15.3213	3.99167			16.1598	-0.000194944			15.3213	0.15296			15.3213	0.0327
15.3295	0.00533			16.1697	0.000338344			16.1647	0.00129			15.3295	3.92251			16.1686	-0.000194949			15.3295	0.14739			15.3295	0.03209
15.3377	0.0053			16.1785	0.000329196			16.1734	0.00129			15.3377	3.85779			16.1774	-0.00019165			15.3377	0.14335			15.3377	0.03161
15.3459	0.00525			16.1872	0.000320048			16.1822	0.00129			15.3459	3.79616			16.1862	-0.000188979			15.3459	0.1413			15.3459	0.03123
15.354	0.0052			16.196	0.000314465			16.191	0.00129			15.354	3.72987			16.1949	-0.000169035			15.354	0.14083			15.354	0.03089
15.3622	0.0051			16.2048	0.000312751			16.1998	0.0013			15.3622	3.65896			16.2037	-0.000168517			15.3622	0.14189			15.3622	0.03057
15.3704	0.00496			16.2136	0.000310632			16.2085	0.0013			15.3704	3.59065			16.2125	-0.000170162			15.3704	0.14315			15.3704	0.03011
15.3786	0.00481			16.2223	0.000308513			16.2173	0.0013			15.3786	3.52709			16.2212	-0.000171807			15.3786	0.14409			15.3786	0.02979
15.3868	0.00455			16.2311	0.000293345			16.2261	0.00131			15.3868	3.4666			16.23	-0.000172823			15.3868	0.14497			15.3868	0.02954
15.395	0.0043			16.2399	0.000280874			16.2348	0.00132			15.395	3.40797			16.2388	-0.000162745			15.395	0.14616			15.395	0.02925
15.4032	0.00444			16.2487	0.000287929			16.2436	0.00132			15.4032	3.34666			16.2476	-0.000157119			15.4032	0.14713			15.4032	0.02884
15.4114	0.00484			16.2574	0.000289774			16.2524	0.00131			15.4114	3.2854			16.2563	-0.000157396			15.4114	0.14765			15.4114	0.02839
15.4196	0.00529			16.2662	0.000287607			16.2612	0.0013			15.4196	3.22591			16.2651	-0.000157672			15.4196	0.14787			15.4196	0.02793
15.4277	0.00557			16.275	0.00028544			16.2699	0.0013			15.4277	3.16561			16.2739	-0.000160417			15.4277	0.14788			15.4277	0.02761
15.4359	0.00563			16.2838	0.000273346			16.2787	0.00128			15.4359	3.10724			16.2827	-0.000169675			15.4359	0.14674			15.4359	0.02742
15.4441	0.0055			16.2925	0.000270932			16.2875	0.00128			15.4441	3.05284			16.2914	-0.000178248			15.4441	0.14419			15.4441	0.02719
15.4523	0.00542			16.3013	0.000274296			16.2962	0.00128			15.4523	3.00237			16.3002	-0.000181585			15.4523	0.14127			15.4523	0.02689
15.4605	0.00531			16.3101	0.000278645			16.305	0.00128			15.4605	2.94858			16.309	-0.000178804			15.4605	0.13834			15.4605	0.02662
15.4687	0.00511			16.3188	0.000273778			16.3138	0.00126			15.4687	2.88944			16.3177	-0.000160773			15.4687	0.13544			15.4687	0.02646
15.4769	0.00489			16.3276	0.000268911			16.3226	0.00125			15.4769	2.83104			16.3265	-0.000154917			15.4769	0.13256			15.4769	0.02639
15.4851	0.00469			16.3364	0.00025872			16.3313	0.00122			15.4851	2.77552			16.3353	-0.000155303			15.4851	0.12979			15.4851	0.02633
15.4933	0.00442			16.3452	0.000239402			16.3401	0.00121			15.4933	2.72377			16.344	-0.000155689			15.4933	0.12718			15.4933	0.02626
15.5015	0.00451			16.3539	0.000256084			16.3489	0.00121			15.5015	2.67593			16.3528	-0.000157153			15.5015	0.12451			15.5015	0.02644
15.5096	0.00484			16.3627	0.000268815			16.3576	0.00121			15.5096	2.6306			16.3616	-0.000162145			15.5097	0.12239			15.5097	0.02672
15.5178	0.0052			16.3715	0.000271614			16.3664	0.0012			15.5178	2.57863			16.3704	-0.000154296			15.5178	0.12051			15.5178	0.027
15.526	0.00552			16.3802	0.00027158			16.3752	0.0012			15.526	2.52478			16.3791	-0.0001483			15.526	0.11865			15.526	0.02727
15.5342	0.00577			16.389	0.000270128			16.384	0.0012			15.5342	2.47468			16.3879	-0.000143504			15.5342	0.1164			15.5342	0.02754
15.5424	0.00581			16.3978	0.000268677			16.3927	0.0012			15.5424	2.42852			16.3967	-0.000138774			15.5424	0.11382			15.5424	0.02773
15.5506	0.00571			16.4065	0.000252719			16.4015	0.0012			15.5506	2.38578			16.4054	-0.000140207			15.5506	0.11202			15.5506	0.02784
15.5588	0.00563			16.4153	0.000245127			16.4103	0.0012			15.5588	2.34334			16.4142	-0.00014164			15.5588	0.11079			15.5588	0.02747
15.567	0.00557			16.4241	0.00024359			16.419	0.00122			15.567	2.29945			16.423	-0.000157294			15.567	0.10986			15.567	0.02691
15.5752	0.00551			16.4329	0.000242054			16.4278	0.00122			15.5752	2.25644			16.4318	-0.000159244			15.5752	0.1091			15.5752	0.02654
15.5833	0.00527			16.4416	0.000237985			16.4366	0.00122			15.5833	2.21377			16.4405	-0.000163608			15.5833	0.10841			15.5833	0.02627
15.5915	0.00525			16.4504	0.000236285			16.4454	0.00122			15.5915	2.17081			16.4493	-0.00016996			15.5915	0.10777			15.5915	0.02612
15.5997	0.00544			16.4592	0.000234585			16.4541	0.00122			15.5997	2.12502			16.4581	-0.000168791			15.5997	0.10577			15.5997	0.02602
15.6079	0.00567			16.468	0.0002343			16.4629	0.00122			15.6079	2.07999			16.4669	-0.000169541			15.6079	0.10392			15.6079	0.02594
15.6161	0.00589			16.4767	0.000227694			16.4717	0.00121			15.6161	2.03829			16.4756	-0.000170291			15.6161	0.10267			15.6161	0.02585
15.6243	0.0061			16.4855	0.000221087			16.4805	0.00122			15.6243	1.99998			16.4844	-0.000174347			15.6243	0.10095			15.6243	0.02573
15.6325	0.00599			16.4943	0.00021767			16.4892	0.00122			15.6325	1.96435			16.4932	-0.000184632			15.6325	0.09845			15.6325	0.0256
15.6407	0.0055			16.5031	0.000212516			16.498	0.00121			15.6407	1.92992			16.502	-0.000191622			15.6407	0.09701			15.6407	0.02544
15.6489	0.00485			16.5118	0.000207362			16.5068	0.0012			15.6489	1.89478			16.5107	-0.000181009			15.6489	0.09608			15.6489	0.02523
15.6571	0.0044			16.5206	0.00018824			16.5155	0.0012			15.6571	1.85845			16.5195	-0.000180291			15.6571	0.09515			15.6571	0.02463
15.6653	0.00419			16.5294	0.000179256			16.5243	0.0012			15.6653	1.81916			16.5283	-0.000180337			15.6653	0.09394			15.6653	0.02397
15.6734	0.00411			16.5381	0.000177968			16.5331	0.00119			15.6734	1.78042			16.537	-0.000180382			15.6734	0.0926			15.6734	0.02362
15.6816	0.00412			16.5469	0.00017093			16.5419	0.0012			15.6816	1.74383			16.5458	-0.000181191			15.6816	0.09123			15.6816	0.02345
15.6898	0.00419			16.5557	0.000170443			16.5506	0.00121			15.6898	1.70818			16.5546	-0.000195956			15.6898	0.08938			15.6898	0.02338
15.698	0.00421			16.5645	0.000169956			16.5594	0.00121			15.698	1.67474			16.5633	-0.00019232			15.698	0.08689			15.698	0.02335
15.7062	0.00418			16.5732	0.000140282			16.5682	0.00121			15.7062	1.6439			16.5721	-0.000191193			15.7062	0.08481			15.7062	0.02327
15.7144	0.00396			16.582	0.000125509			16.577	0.0012			15.7144	1.61535			16.5809	-0.000190066			15.7144	0.08493			15.7144	0.02315
15.7226	0.00368			16.5908	0.000118422			16.5857	0.00119			15.7226	1.58833			16.5897	-0.000184431			15.7226	0.08734			15.7226	0.02277
15.7308	0.00347			16.5995	0.000118406			16.5945	0.00117			15.7308	1.56246			16.5984	-0.000183668			15.7308	0.09208			15.7308	0.02225
15.739	0.00338			16.6083	0.00011818			16.6033	0.00117			15.739	1.53311			16.6072	-0.00018461			15.739	0.09752			15.739	0.02192
15.7471	0.00371			16.6171	0.000117368			16.612	0.00118			15.7471	1.50369			16.616	-0.000185553			15.7471	0.10142			15.7471	0.02172
15.7553	0.00421			16.6258	0.000116557			16.6208	0.00119			15.7553	1.47652			16.6247	-0.000196882			15.7553	0.10329			15.7553	0.02153
15.7635	0.00465			16.6346	0.000110039			16.6296	0.0012			15.7635	1.45154			16.6335	-0.000207611			15.7635	0.10112			15.7635	0.02131
15.7717	0.005			16.6434	9.35e-05			16.6383	0.0012			15.7717	1.42834			16.6423	-0.000217999			15.7717	0.0989			15.7717	0.02095
15.7799	0.00581			16.6522	9.29e-05			16.6471	0.0012			15.7799	1.40375			16.6511	-0.000212269			15.7799	0.09783			15.7799	0.02067
15.7881	0.0069			16.6609	8.24e-05			16.6559	0.0012			15.7881	1.37982			16.6598	-0.000215214			15.7881	0.0972			15.7881	0.02053
15.7963	0.0076			16.6697	7.14e-05			16.6647	0.00119			15.7963	1.35586			16.6686	-0.000218159			15.7963	0.09683			15.7963	0.02051
15.8045	0.00776			16.6785	8.41e-05			16.6734	0.0012			15.8045	1.32907			16.6774	-0.000225643			15.8045	0.09719			15.8045	0.02053
15.8127	0.00725			16.6873	9.75e-05			16.6822	0.00119			15.8127	1.30261			16.6862	-0.000228649			15.8127	0.09785			15.8127	0.02053
15.8209	0.00668			16.696	9.58e-05			16.691	0.00118			15.8209	1.27797			16.6949	-0.000228936			15.8209	0.09829			15.8209	0.02044
15.8291	0.00626			16.7048	9.42e-05			16.6998	0.00117			15.8291	1.25464			16.7037	-0.000229923			15.8291	0.0984			15.8291	0.02034
15.8372	0.00595			16.7136	8.84e-05			16.7085	0.00115			15.8372	1.2328			16.7125	-0.000222758			15.8372	0.09796			15.8372	0.02025
15.8454	0.00571			16.7223	9.02e-05			16.7173	0.00112			15.8454	1.21122			16.7213	-0.000222565			15.8454	0.09504			15.8454	0.02017
15.8536	0.00562			16.7311	0.000112621			16.7261	0.00112			15.8536	1.19105			16.73	-0.000222963			15.8536	0.09129			15.8536	0.02005
15.8618	0.00549			16.7399	0.000120092			16.7348	0.00113			15.8618	1.17216			16.7388	-0.000223362			15.8618	0.08766			15.8618	0.01969
15.87	0.00524			16.7487	0.000127562			16.7436	0.00114			15.87	1.15414			16.7476	-0.000232195			15.87	0.08398			15.87	0.01929
15.8782	0.00514			16.7574	0.00013191			16.7524	0.00114			15.8782	1.13556			16.7563	-0.0002306			15.8782	0.08092			15.8782	0.01896
15.8864	0.0052			16.7662	0.000133256			16.7612	0.00117			15.8864	1.11591			16.7651	-0.00022662			15.8864	0.08011			15.8864	0.01882
15.8946	0.00529			16.775	0.000134602			16.7699	0.00117			15.8946	1.09439			16.7739	-0.000225331			15.8946	0.08076			15.8946	0.01905
15.9027	0.00533			16.7838	0.000144665			16.7787	0.00117			15.9027	1.07459			16.7827	-0.000224041			15.9028	0.0819			15.9028	0.01943
15.9109	0.00528			16.7925	0.000163003			16.7875	0.00118			15.9109	1.05725			16.7914	-0.000226376			15.9109	0.08296			15.9109	0.01976
15.9191	0.0049			16.8013	0.000172957			16.7963	0.00119			15.9191	1.0407			16.8002	-0.000228712			15.9191	0.08381			15.9191	0.02
15.9273	0.00453			16.8101	0.000180928			16.805	0.00119			15.9273	1.02439			16.809	-0.000236958			15.9273	0.08456			15.9273	0.02003
15.9355	0.00443			16.8188	0.000177989			16.8138	0.0012			15.9355	1.00772			16.8177	-0.000249365			15.9355	0.08516			15.9355	0.01989
15.9437	0.00444			16.8276	0.000175049			16.8226	0.00122			15.9437	0.99274			16.8265	-0.000241656			15.9437	0.08556			15.9437	0.01961
15.9519	0.00443			16.8364	0.000166686			16.8313	0.00122			15.9519	0.97905			16.8353	-0.000234483			15.9519	0.08519			15.9519	0.01908
15.9601	0.00442			16.8452	0.000132719			16.8401	0.00121			15.9601	0.96608			16.844	-0.000231262			15.9601	0.08428			15.9601	0.01852
15.9683	0.00428			16.8539	0.000134757			16.8489	0.00121			15.9683	0.95121			16.8528	-0.000227938			15.9683	0.08393			15.9683	0.01816
15.9765	0.0041			16.8627	0.000147916			16.8576	0.00117			15.9765	0.93496			16.8616	-0.000226599			15.9765	0.08449			15.9765	0.01795
15.9847	0.0039			16.8715	0.000153669			16.8664	0.00118			15.9847	0.91821			16.8704	-0.000229824			15.9847	0.08464			15.9847	0.01779
15.9928	0.00365			16.8802	0.000154362			16.8752	0.00121			15.9928	0.90031			16.8791	-0.000233048			15.9928	0.08392			15.9928	0.01765
16.001	0.00328			16.889	0.000144119			16.884	0.00121			16.001	0.88248			16.8879	-0.000234976			16.001	0.0819			16.001	0.01761
16.0092	0.00287			16.8978	0.000133876			16.8927	0.00121			16.0092	0.86583			16.8967	-0.000247571			16.0092	0.07847			16.0092	0.01755
16.0174	0.00251			16.9066	0.000129338			16.9015	0.00121			16.0174	0.85048			16.9055	-0.000248337			16.0174	0.07486			16.0174	0.01744
16.0256	0.00218			16.9153	0.000123663			16.9103	0.00121			16.0256	0.83567			16.9142	-0.000248407			16.0256	0.07151			16.0256	0.0172
16.0338	0.00187			16.9241	0.000117987			16.9191	0.0012			16.0338	0.82074			16.923	-0.000248478			16.0338	0.06837			16.0338	0.01687
16.042	0.00146			16.9329	0.000125352			16.9278	0.00121			16.042	0.80824			16.9318	-0.000251956			16.042	0.06443			16.042	0.01662
16.0502	0.000995418			16.9416	0.000154654			16.9366	0.00126			16.0502	0.79731			16.9406	-0.000263019			16.0502	0.06217			16.0502	0.01653
16.0584	0.000637638			16.9504	0.000168798			16.9454	0.00126			16.0584	0.78714			16.9493	-0.000263914			16.0584	0.06281			16.0584	0.01651
16.0665	0.000518449			16.9592	0.000175091			16.9541	0.00126			16.0665	0.77513			16.9581	-0.000267735			16.0665	0.06448			16.0665	0.01647
16.0747	0.000808645			16.968	0.000190875			16.9629	0.00125			16.0747	0.76189			16.9669	-0.000251423			16.0747	0.06615			16.0747	0.01641
16.0829	0.0013			16.9767	0.00019154			16.9717	0.00123			16.0829	0.74926			16.9756	-0.000233668			16.0829	0.06721			16.0829	0.01645
16.0911	0.00188			16.9855	0.000191402			16.9805	0.00125			16.0911	0.73763			16.9844	-0.000231558			16.0911	0.06751			16.0911	0.01686
16.0993	0.00246			16.9943	0.000189207			16.9892	0.00126			16.0993	0.72619			16.9932	-0.00023084			16.0993	0.06718			16.0993	0.01724
16.1075	0.00297			17.0031	0.000187013			16.998	0.00127			16.1075	0.71527			17.002	-0.000227284			16.1075	0.06839			16.1075	0.0174
16.1157	0.0034			17.0118	0.00019611			17.0068	0.00129			16.1157	0.70511			17.0107	-0.000223728			16.1157	0.07072			16.1157	0.01721
16.1239	0.00383			17.0206	0.000199215			17.0156	0.00128			16.1239	0.69433			17.0195	-0.000219571			16.1239	0.07293			16.1239	0.01689
16.1321	0.00422			17.0294	0.000197214			17.0243	0.00127			16.1321	0.68374			17.0283	-0.000211813			16.1321	0.07478			16.1321	0.01665
16.1403	0.00453			17.0381	0.000195213			17.0331	0.00126			16.1403	0.67384			17.037	-0.000208998			16.1403	0.07562			16.1403	0.01646
16.1485	0.00472			17.0469	0.000223973			17.0419	0.00125			16.1485	0.66501			17.0458	-0.000208926			16.1485	0.07442			16.1485	0.01631
16.1566	0.0049			17.0557	0.000256297			17.0506	0.00126			16.1566	0.65653			17.0546	-0.000208854			16.1566	0.07238			16.1566	0.01619
16.1648	0.00508			17.0645	0.000258609			17.0594	0.00127			16.1648	0.64804			17.0633	-0.000219496			16.1648	0.07013			16.1648	0.01621
16.173	0.00521			17.0732	0.000261886			17.0682	0.00129			16.173	0.63893			17.0721	-0.000233223			16.173	0.06668			16.173	0.01635
16.1812	0.00511			17.082	0.000263166			17.077	0.00128			16.1812	0.6297			17.0809	-0.000238947			16.1812	0.06309			16.1812	0.01653
16.1894	0.00503			17.0908	0.000264446			17.0857	0.00128			16.1894	0.62098			17.0897	-0.000232211			16.1894	0.06116			16.1894	0.01686
16.1976	0.00511			17.0995	0.000283024			17.0945	0.00126			16.1976	0.61264			17.0984	-0.000221314			16.1976	0.06025			16.1976	0.01716
16.2058	0.00523			17.1083	0.000297076			17.1033	0.00126			16.2058	0.60459			17.1072	-0.000221069			16.2058	0.05941			16.2058	0.01737
16.214	0.00534			17.1171	0.0003014			17.112	0.00126			16.214	0.59636			17.116	-0.00022323			16.214	0.05843			16.214	0.01742
[truncated: 5,329 more rows]

## Sheet: Figure 1d
	13-bp DNA-RNA hybrid		13-bp dsDNA		13-bp dsRNA
S9.6 concentration in nM	DFP	Standard Deviation	DFP	Standard Deviation	DFP	Standard Deviation
0	0	0	0	0	0	0
0.15259	1.75	1.90919	0.5	1.83848	0.75	1.3435
0.30518	1.35	0.6364	1.4	2.40416	0.75	0.35355
0.61035	1.1	1.13137	0.65	0.35355	2.05	1.3435
1.2207	2.55	0.35355	0.25	0.21213	2.45	0.21213
2.44141	1.1	1.41421	0.1	0.28284	-0.15	0.35355
4.88281	1.35	0.21213	0.1	0.14142	0.25	0.35355
9.76563	1.05	0.91924	0.2	0.28284	0.3	1.69706
19.5312	4.4	0.14142	0.5	0.14142	1.65	1.3435
39.0625	4.65	0.21213	0.3	0.84853	2.4	4.50538
78.125	8.05	4.17193	0.6	0	1.05	2.75772
156.25	12.4	1.13137	0.1	0.28284	1.4	2.26274
312.5	15.45	0.49497	0.35	1.48492	2.5	1.83848
625	18.35	2.19203	0.1	2.26274	4.45	0.07071
1250	21.1	3.53553	1	1.83848	11.7	0.42426
2500	25.15	1.62635	1.55	2.05061	18.25	0.77782
5000	26.85	3.74767	1.95	4.03051	26.85	0.6364
10000	29.9	0.56569	3	2.15966	33.1	0.14142
20000	30	0.14142	4.1	4.03051	37.8	3.11127

## Sheet: Figure 1e
	13-bp DNA-RNA hybrid competitor		13-bp dsRNA hybrid competitor		13-bp dsDNA hybrid competitor
Competitor Nucleic Acid concentration in nM	Normalized Bound Fraction	Standard Deviation	Normalized Bound Fraction	Standard Deviation	Normalized Bound Fraction	Standard Deviation
0	1	0	1	0	1	0
0.0298	0.91555	0.05734	0.96232	0.01249	0.94783	0.07993
0.0596	0.91122	0.01242	0.91471	0.04936	0.9587	0.01537
0.11921	0.90335	0.0401	0.96558	0.05547	1.00435	0.04919
0.23842	0.87896	0.00561	0.92209	0.07619	0.96522	0.03074
0.47684	0.95805	0.00276	0.97946	0.09703	1.02826	0.07071
0.95367	0.97707	0.08071	0.92418	0.01884	0.97174	0.04612
1.91	0.92811	0.03268	0.96666	0.01315	1.00652	0.05226
3.81	0.90841	0.02604	1.01962	0.06064	1.0087	0.01845
7.63	0.9286	0.0232	0.95526	0.05231	0.98478	0.02152
15.26	0.89591	0.04372	0.9272	0.02622	0.97609	0.02152
30.52	0.90878	0.01587	0.90006	0.01215	0.95652	0.11068
61.04	0.87866	0.04053	0.90882	0.01384	1.01087	0.03997
122.07	0.75774	0.03216	0.94743	0.01405	0.99783	0.05841
244.14	0.60927	0.06968	0.94922	0.03782	1.01304	0.0246
488.28	0.44195	0.00276	0.9034	0.02783	0.99348	0.02767
976.56	0.27341	0.07554	0.96077	0.04867	0.98696	0.0123
1953.13	0.17738	0.04579	0.95999	0.01821	1.00652	0.02152
3906.25	0.19299	0.04527	0.88611	0.00211	1.03478	0.06149
7812.5	0.12067	0.0363	0.88216	0.03068	0.98261	0.00615
15625	0.12055	0.05027	0.74849	0.02253	1.02826	0.02152
31250	0.01689	0.0451	0.69499	0.00379	0.95	0.09531
62500	0.03384	0.04321	0.58505	0.03869	0.98261	0.04304
125000	0.005	0.00707	0.39145	0.01647	0.82391	0.03382
250000	0	0	0.35719	0.00261	0.78478	0.05226

## Sheet: Figure 3c
	WT S9.6		Y101A		G102A		G102L		S103A		R104A
S9.6 concentration in nM	DFP	Standard Deviation	DFP	Standard Deviation	DFP	Standard Deviation	DFP	Standard Deviation	DFP	Standard Deviation	DFP	Standard Deviation
0	0	0	0	0	0	0	0	0	0	0	0	0
0.15259	1.75	1.90919	2	0	1.8	0.42426	0.25	0.6163	-0.8	1.55563	1.1	0.98995
0.30518	1.35	0.6364	2.45	0.07071	1.15	0.77782	1.4	0.70711	-1.6	0.14142	2.2	1.83848
0.61035	1.1	1.13137	2.25	0.21213	0.65	1.48492	0.55	0.35355	-1.25	2.19203	0.45	0.07071
1.2207	2.55	0.35355	2.2	0.14142	-1.55	1.76777	1.7	0.14142	2.1	4.52548	1.4	1.83848
2.44141	1.1	1.41421	2.4	1.55563	0.2	0.42426	2.55	0.91924	-0.75	0.91924	1.65	0.35355
4.88281	1.35	0.21213	2.2	0	1.5	0.84853	2.15	0.21213	0.7	0.14142	0.5	0.42426
9.76563	1.05	0.91924	3.7	0.70711	1.35	2.19203	2.55	2.33345	2.6	0.98995	2.25	0.35355
19.5312	4.4	0.14142	2.4	1.00486e-14	1.55	0.6364	1.15	1.48492	4.65	3.46482	0.8	0.84853
39.0625	4.65	0.21213	1.8	1.27279	3.35	0.77782	3.8	1.83848	7.3	1.83848	1.1	0.42426
78.125	10.05	4.17193	3.4	1.27279	2.8	0.14142	2.4	0.56569	12	0.14142	1.9	1.6116
156.25	12.4	1.13137	2.1	1.27279	1.6	0.98995	2.85	0.49497	15.5	1.13137	3.4	3.11127
312.5	15.45	0.49497	1.35	1.06066	2.35	1.62635	1.75	0.35355	19	0.56569	1.85	1.20208
625	18.35	2.19203	1.5	0.70711	3.6	0.14142	2.35	0.35355	21.1	0.14142	0.8	0.28284
1250	20.1	3.53553	2.3	1.9799	5.9	0.84853	2.65	0.07071	25.35	2.05061	2.3	1.27279
2500	25.15	1.62635	1.95	0.21213	6.55	1.20208	3.25	1.06066	28.25	5.02046	2.2	2.12132
5000	26.85	3.74767	0.4	0.42426	10.45	2.05061	2.85	2.33345	28	0.98995	1.6	0.42426
10000	29.9	0.56569	3.2	0.14142	14.75	0.21213	2.5	1.9799	30	0.556	1.85	0.49497
20000	30	0.14142	6.1	0.42426	18.2	0.42426	5.4	1.27279	32	1.222	1.2	0.14142

## Sheet: Figure 3d
Log Ka from independent replicates
WT S9.6	Y101A	Y101F	G102A	G102L	S103A	S103L	R104A	LC_H31A	LC_N33A	LC_N33K	LC_Y37F
6.68655	0	6.408	5.5209	0	6.682	6.937	0	5.649	5.869	6.613	6.476
6.791	0	6.593	5.18199	0	6.627	6.856	0	5.83	6.05	6.744	6.435
6.7	0	6.5	5.2	0	6.662	6.89	0	5.7	5.91	6.65	6.4

## Sheet: Figure 3e
	13-bp DNA-RNA hybrid		13-bp hybrid with tandem 2'-Ohs		13-bp hybrid with single 3 consecutive 2'-OH		13-bp hybrid with alternating riboses and deoxyriboses
S9.6 concentration in nM	DFP	Standard Deviation	DFP	Standard Deviation	DFP	Standard Deviation	DFP	Standard Deviation
0	0	0	0	0	0	0	0	0
0.15259	1.75	1.90919	1.2	1.69706	1.1	0.56569	0	0
0.30518	1.35	0.6364	0.65	0.91924	-0.7	1.13137	0.05	0.07071
0.61035	1.1	1.13137	1.35	0.07071	-1.9	3.53553	-1.1	0.70711
1.2207	2.55	0.35355	2.05	1.3435	-1.35	0.91924	-1.15	0.77782
2.44141	1.1	1.41421	-0.15	2.19203	-0.4	0.56569	0.25	0.49497
4.88281	1.35	0.21213	1.05	1.76777	0.55	1.62635	-0.25	0.49497
9.76563	1.05	0.91924	0.9	2.12132	-0.3	2.68701	0.8	1.69706
19.5312	4.4	0.14142	2.15	2.19203	-0.9	1.41421	0.2	1.9799
39.0625	4.65	0.21213	2.65	3.46482	0.1	0.84853	0.15	1.06066
78.125	8.05	4.17193	2.8	0.84853	1.05	0.6364	0.05	0.21213
156.25	12.4	1.13137	5.35	3.74767	0.25	2.33345	0.55	0.6364
312.5	15.45	0.49497	7.75	3.18198	0.55	0.21213	0.6	1.83848
625	18.35	2.19203	11.8	1.9799	1.85	0.07071	1.55	0.07071
1250	21.1	3.53553	13.25	2.19203	3.3	0.42426	0.85	1.20208
2500	25.15	1.62635	14.95	0.91924	3.25	2.75772	2.6	0.56569
5000	26.85	3.74767	16.15	0.21213	8.2	1.55563	4.8	0.98995
10000	29.9	0.56569	16.95	1.62635	11.45	1.62635	7.8	1.41421
20000	30	0.14142	19.3	1.55563	13.15	0.77782	11.95	0.77782

## Sheet: Figure 4c
	WT S9.6		S31A		S31L		Y32A		Y100A
S9.6 concentration in nM	DFP	Standard Deviation	DFP	Standard Deviation	DFP	Standard Deviation	DFP	Standard Deviation	DFP	Standard Deviation
0	0	0	0	0	0	0	0	0	0	0
0.15259	1.75	1.90919	0.65	0.91924	-0.15	0.07071	1.3	0.28284	1.6	0.42426
0.30518	1.35	0.6364	0.5	0.42426	-0.9	1.55563	2.25	0.21213	-0.2	0.28284
0.61035	1.1	1.13137	1.45	0.6364	-1.5	0.56569	1.2	0.14142	0.6	0.14142
1.2207	2.55	0.35355	1.7	0.84853	-0.8	2.68701	0.95	0.77782	0.85	0.6364
2.44141	1.1	1.41421	1.45	1.90919	-1.6	0.42426	1.55	0.21213	0.9	0
4.88281	1.35	0.21213	2.35	1.48492	-1.45	2.05061	1.2	0.84853	0.4	0.84853
9.76563	1.05	0.91924	1.45	0.07071	1.5	2.68701	1.05	1.3435	1.75	0.49497
19.5312	4.4	0.14142	3.35	0.49497	0.1	0.28284	1	1.13137	4.15	0.07071
39.0625	4.65	0.21213	6.1	0.98995	-0.9	0.42426	0.75	0.91924	5.7	0.14142
78.125	10.05	4.17193	9.7	0.14142	-1.6	0.98995	1.4	0.70711	8.7	0.14142
156.25	12.4	1.13137	13	1.27279	-0.2	0.28284	1.3	0.56569	13.15	0.21213
312.5	15.45	0.49497	16.1	0.98995	0.85	1.20208	2.15	0.49497	17.05	0.77782
625	18.35	2.19203	19.65	2.89914	2.5	3.11127	2.9	0.42426	19.15	0.21213
1250	20.1	3.53553	21.45	1.90919	3.05	1.20208	2.1	0.84853	22.2	1.69706
2500	25.15	1.62635	22.3	0.14142	3.35	1.3435	2.55	3.18198	23.1	1.55563
5000	26.85	3.74767	24	0.70711	6.3	2.82843	5.55	2.47487	24.6	0.98995
10000	29.9	0.56569	25.75	0.35355	5.8	2.26274	8.3	1.27279	23.6	2.12132
20000	30	0.14142	24.6	0.14142	3.8	1.41421	12.55	1.20208	23.2	0.28284

## Sheet: Figure 4d
Log Ka from independent replicates
WT	S31A	S31G	S31L	Y32A	N55A	N55R	Y100A	Y100F	LC_Y54	LC_Y54F
6.68655	6.805	6.809	0	4.407	6.708	6.297	6.916	6.711	7.12	7.08
6.791	6.927	6.725	0	5.26	6.456	6.479	6.861	6.877	6.809	6.61
6.7	6.83	6.77	0	4.5			6.9	6.77	6.9	6.8

## Sheet: Figure 4e
	WT S9.6		Y54G		Y54F		Y54W		Y54A		Y54D
S9.6 concentration in nM	DFP	Standard Deviation	DFP	Standard Deviation	DFP	Standard Deviation	DFP	Standard Deviation	DFP	Standard Deviation	DFP	Standard Deviation
0	0	0	0	0	0	0	0	0	0	0	0	0
0.15259	1.75	1.90919	1.35	1.3435	1.3	1.27279	1.3	0.84853	0.05	0.35355	-0.75	1.76777
0.30518	1.35	0.6364	1.95	1.76777	2.55	2.75772	0.85	0.6364	-1.1	0.28284	-1.4	0.70711
0.61035	1.1	1.13137	1.9	0.98995	0.75	0.6364	0.7	0.56569	-1.65	1.62635	-1.5	0.14142
1.2207	2.55	0.35355	1.6	0.14142	1	0.56569	1.05	0.6364	-1.85	0.35355	-2.3	1.13137
2.44141	1.1	1.41421	1.6	0.70711	0.8	0.84853	1.15	0.49497	-2.25	0.35355	-1.55	1.3435
4.88281	1.35	0.21213	2	1.13137	0.5	0.28284	2.15	1.48492	-0.5	0.14142	-1.1	1.69706
9.76563	1.05	0.91924	2.75	1.76777	1.9	1.13137	1.25	1.48492	-0.8	0.84853	-0.7	1.55563
19.5312	4.4	0.14142	1.9	1.55563	2.2	0.28284	1.8	1.69706	-0.5	0.28284	1.15	0.07071
39.0625	4.65	0.21213	3	2.96985	3.4	1.69706	2.25	0.21213	0.3	0.42426	-0.2	0.98995
78.125	10.05	4.17193	2.5	2.40416	7.35	3.74767	3.9	2.68701	0.75	1.90919	-0.05	1.06066
156.25	12.4	1.13137	1.55	1.62635	8.35	0.21213	6.4	1.27279	1.35	0.35355	-0.4	2.12132
312.5	15.45	0.49497	0.9	0.84853	12.65	1.06066	12.95	6.71751	2.1	1.00486e-14	1.35	0.91924
625	18.35	2.19203	2.7	1.13137	14.3	2.40416	15.5	1.69706	4.2	0.28284	1.15	0.07071
1250	20.1	3.53553	1.85	1.62635	17.15	3.18198	15.2	2.26274	5.85	0.77782	1.6	0.98995
2500	25.15	1.62635	3.15	2.33345	21.5	3.25269	19.1	2.96985	8	0.28284	3.7	0.70711
5000	26.85	3.74767	5.4	0.42426	22.55	5.86899	21.75	1.20208	12.55	0.77782	4.95	0.77782
10000	29.9	0.56569	8.35	0.77782	23.65	0.6364	25.05	0.21213	13.35	0.07071	7.2	1.27279
20000	30	0.14142	11.5	0	26.65	4.45477	27.7	4.71751	15.7	0.56569	8.05	0.49497

## Sheet: Figure 4f
Log Ka from independent replicates
WT	Y54F	Y54W	Y54H	Y54G	Y54A	Y54L	Y54V	Y54R	Y54D	Y54M	Y54Q
6.68655	6.385	5.896	6.381	4.80766	5.58466	5.74285	5.92751	6.82463	5.44741	5.85948	6.01622
6.791	6.392	6.427	6.56	5.071	5.66316	5.7077	5.89508	6.82964	5.13867	5.8976	6.28499
6.7	6.4	6.2	6.4	5	5.5	5.69	5.9	6.82	5.277	5.8	6.11

[truncated: 23 more sheets: Figure 5m, Figure 7b, Figure 7c, Supplementary Figure 1, Supplementary Figure 2, Supplementary Figure 3a-n, Supplementary Figure 3o-q, Supplementary Figure 5c-d, Supplementary Figure 5f, Supplementary Figure 6, Supplementary Figure 7, Supplementary Figure 9a, Supplementary Figure 9b, Supplementary Figure 9c, Supplementary Figure 9d, Supplementary Figure 9e, Supplementary Figure 9f, Supplementary Figure 9g, Supplementary Figure 9h, Supplementary Figure 9i …]
